# Supplementary material for: Arginine metabolism is a biomarker of red blood cell and human aging
Source: Aging Cell. 2024 Oct 30;24(2):e14388. doi: 10.1111/acel.14388 (PMC11822668; doi:10.1111/acel.14388)
Supplement: Supplementary file 2 — Appendix S2. [file ACEL-24-e14388-s002.xlsx]

## Sheet: Legend
Supplementary Table 1 - Raw data and elaborations for the manuscript
Arginine metabolism is a biomarker of red blood cell and human aging
by
Julie A. Reisz,1 Eric J. Earley,2 Travis Nemkov,1,3 Alicia Key, 1 Daniel Stephenson,1 Gregory R. Keele,2 Monika Dzieciatkowska,1 Steven L. Spitalnik,4 Eldad A. Hod,4 Steven Kleinman,5 Nareg H. Roubinian,8 Mark T. Gladwin,6 Kirk C. Hansen,1,3 Philip J. Norris, 7,8 Michael P. Busch,7,8 James C. Zimring,9 Gary Churchill,10 Grier P. Page,3 Angelo D’Alessandro1,3*
1) Department of Biochemistry and Molecular Genetics, University of Colorado Anschutz Medical Campus, Aurora, CO, USA;
2) RTI International, Atlanta, GA, USA;
3) Omix Technologies Inc, Aurora, CO, USA;
4) Department of Pathology, Columbia University Irving Medical Center, New York, NY, USA;
5) University of British Columbia, Victoria, British Columbia, Canada;
6) University of Maryland School of Medicine, University of Maryland, Baltimore, MD, USA;
7) Vitalant Research Institute, San Francisco CA, USA;
8) Department of Laboratory Medicine, University of California San Francisco, CA, USA;
9) Department of Pathology, University of Virginia, Charlottesville, VA, USA;
10) Jackson Laboratories, Bar Harbor, ME, USA
*Corresponding author:
Angelo D’Alessandro, PhD
Department of Biochemistry and Molecular Genetics
University of Colorado Anschutz Medical Campus
12801 East 17th Ave., Aurora, CO 80045
Phone # 303-724-0096
E-mail: angelo.dalessandro@cuanschutz.edu
Legend
Sheet 1	Aging Correlates in REDS Index - n = 13,091
Sheet 2	Aging Correlates in REDS Recalled - n = 643 x 3 time points
Sheet 3	Aging Correlates in DIDS - n =79
Sheet 4	Aging Correlates in Walk-PhASST Sickle Cell Disease - n = 587
Sheet 5	Arginine metabolism and metadata in REDS Index (Age, Sex, BMI, Ethnicitiy)
Sheet 6	mQTL analysis results of Arginine metabolites in REDS Index
Sheet 7	Genetic ancestry effects in mQTL analysis results of Arginine metabolites in REDS Index
Sheet 8	mQTL analysis in the Jackson Laboratory Diversity Outbred (J:DO) mouse cohort - Fresh and (7 day) Stored RBCs
Sheet 9	Arginine metabolites and Correlates to storage duration as a function of sex dimorphism in REDS Recalled
Sheet 10	Arginine levels and Citrulline/Arginine ratios: association to Hemoglobin increment

## Sheet: 1-REDS Index Aging Correlates
Sheet 1	Aging Correlates in REDS Index - n = 13,091
	correlation	t-stat	p-value	FDR
Ornithine	0.32506	248800000000	2.68679815127512e-318	3.00029999704586e-316
AC(16-OH)	0.32008	250630000000	3.8566e-308	3.2299e-306
L-Citrulline	0.29927	258310000000	8.9097e-268	5.9695e-266
3-Sulfocatechol	0.28339	264160000000	3.7699e-239	2.1049e-237
AC(14-OH)	0.27829	266040000000	2.3652e-230	1.1319e-228
AC(6:1)	0.27754	266320000000	4.5506e-229	1.9056e-227
Pantothenate	0.25956	272940000000	1.3359e-199	4.9726e-198
Allantoate	0.2514	275950000000	5.8328e-187	1.954e-185
5-Hydroxyindoleacetate	0.24595	277960000000	8.8535e-179	2.6963e-177
AC(12-OH)	0.24493	278340000000	2.853e-177	7.9647e-176
Kynurenine	0.24385	278730000000	1.0883e-175	2.8044e-174
AC(14:0)	0.24274	279140000000	4.6314e-174	1.1082e-172
4-Pyridoxate	0.23384	282430000000	2.5646e-161	5.7275e-160
AC(16:1-OH)	0.22501	285680000000	3.2656e-149	6.8374e-148
AC(18:4)	0.22355	286220000000	2.9578e-147	5.8286e-146
Caffeine	0.22102	287150000000	6.5897e-144	1.2264e-142
AC(14:1-OH)	0.22009	287490000000	1.1222e-142	1.9787e-141
FA(20:5)	0.2173	288520000000	4.696e-139	7.8657e-138
AC(16:2)	0.21552	289180000000	9.3147e-137	1.4859e-135
Adenylosuccinic acid	-0.2128	447070000000	2.6516e-133	4.0376e-132
Thiamine	0.21079	290920000000	9.0176e-131	1.3134e-129
IMP	-0.20966	445910000000	2.2991e-129	3.2092e-128
IDP	-0.20895	445650000000	1.7412e-128	2.3332e-127
Phosphate	-0.20407	443850000000	1.603e-122	2.0654e-121
AC(16:1)	0.20399	293430000000	2.0111e-122	2.4953e-121
AC(14:1)	0.20362	293560000000	5.5703e-122	6.6644e-121
4-Acetamidobutanoate	0.20345	293630000000	9.1051e-122	1.0518e-120
AC(12:0)	0.2034	293650000000	1.0365e-121	1.1575e-120
Citrate	-0.20184	443020000000	7.6961e-120	8.3168e-119
2-Hydroxyglutarate	-0.20083	442650000000	1.1982e-118	1.2543e-117
AC(15-OH)	0.20011	294860000000	8.6394e-118	8.7703e-117
N-Acetyl-L-leucine	0.1978	295710000000	4.5043e-115	4.4381e-114
DIETHYL PHTHALATE	0.19622	296290000000	3.035e-113	2.905e-112
AC(5-OH)	-0.19548	440680000000	2.1664e-112	2.0159e-111
Taurine	0.19531	296630000000	3.4056e-112	3.0834e-111
D-Glucose	-0.1925	439580000000	5.5589e-109	4.9006e-108
2-Methyleneglutarate	-0.19109	439060000000	2.1743e-107	1.8677e-106
NADP+	-0.18936	438430000000	1.8433e-105	1.5438e-104
Lactate	0.18892	298980000000	5.7607e-105	4.7069e-104
AC(22:5)	0.18889	298990000000	6.1578e-105	4.9116e-104
pioglitazone	0.18813	299270000000	4.2722e-104	3.3284e-103
L-alanine	0.1858	300130000000	1.5646e-101	1.1912e-100
AC(5-DC)	-0.18549	437000000000	3.3781e-101	2.5148e-100
AC(18:1-OH)	0.18517	300360000000	7.5423e-101	5.4928e-100
Diphosphate	-0.18339	436230000000	6.3356e-99	4.5158e-98
Leukotriene A4	0.17569	303860000000	8.059e-91	5.6245e-90
AC(5:0)	0.17549	303930000000	1.2945e-90	8.6729e-90
AC(4-Me)	0.17549	303930000000	1.2945e-90	8.6729e-90
Acetyl-D-galactosamine	-0.17536	433270000000	1.7522e-90	1.151e-89
2-6-Dioxo-6-phenylhexanoate	-0.17486	433080000000	5.745e-90	3.7011e-89
Glucosinolate	-0.17436	432900000000	1.8477e-89	1.1679e-88
Prostaglandin A2/B2	0.17057	305750000000	1.2276e-85	7.6159e-85
FA(18:2)	-0.17047	431460000000	1.533e-85	9.3371e-85
trimethylamineoxide	-0.16937	431060000000	1.9066e-84	1.1406e-83
D-Fructose 1-6-bisphosphate	-0.16732	430300000000	1.9568e-82	1.15e-81
AC(16)	0.1666	307210000000	9.9704e-82	5.7588e-81
gamma-L-Glutamyl-L-cysteine	-0.1655	429630000000	1.164e-80	6.6093e-80
D-glucono-1,5-lactone	0.1641	308130000000	2.5852e-79	1.4434e-78
Catechol	0.16351	308350000000	9.4143e-79	5.1702e-78
L-tyrosine	0.16332	308420000000	1.431e-78	7.7319e-78
Sphingosine	0.16133	309150000000	1.0751e-76	5.7169e-76
L-lysine	0.16115	309220000000	1.589e-76	8.3176e-76
ADP	-0.16111	428010000000	1.7567e-76	9.0536e-76
(R)-S-Lactoylglutathione	-0.16061	427830000000	5.0827e-76	2.5798e-75
Pyruvate	-0.16029	427710000000	1.0119e-75	5.0597e-75
AC(3-OH)	0.15905	309990000000	1.452e-74	7.1531e-74
(R)-(Homo)3-citrate	-0.15617	426190000000	6.2914e-72	3.0545e-71
N-Acetylneuraminate	-0.15609	426160000000	7.5759e-72	3.6256e-71
FA(18:0)	-0.15453	425590000000	1.9218e-70	9.0678e-70
FA(16:0)	-0.15333	425140000000	2.2941e-69	1.0674e-68
L-Cysteate	-0.1508	424210000000	3.8977e-67	1.7887e-66
ADP-D-ribose	-0.15019	423980000000	1.3499e-66	6.1111e-66
Hypoxanthine	-0.14957	423760000000	4.5958e-66	2.0528e-65
AC(17:0)	0.14948	313520000000	5.5241e-66	2.435e-65
Cholesterol sulfate	-0.14866	423420000000	2.8454e-65	1.2379e-64
hippurate	0.14753	314240000000	2.6588e-64	1.1419e-63
FA(20:3)	-0.14677	422730000000	1.1765e-63	4.9891e-63
AC(10-OH)	0.14626	314710000000	3.2005e-63	1.3402e-62
AC(21:6)	0.14606	314780000000	4.7696e-63	1.9726e-62
Mannitol/Sorbitol/Glucitol/Iditol	0.14579	314880000000	8.0634e-63	3.2942e-62
Spermine	-0.141	420600000000	7.6938e-59	3.1053e-58
UDP-glucose	-0.14052	420420000000	1.9186e-58	7.6515e-58
6-Phospho-D-gluconate	-0.13845	419660000000	8.9127e-57	3.5127e-56
FA(6:0)	-0.13781	419420000000	2.9258e-56	1.1397e-55
3-4-Dihydroxy-L-phenylalanine	-0.13671	419020000000	2.1622e-55	8.3257e-55
AC(4-DC)	-0.13631	418870000000	4.5034e-55	1.7144e-54
AC(7-DC)	-0.13203	417290000000	9.4545e-52	3.5587e-51
Sphinganine 1-phosphate	0.13197	319970000000	1.0481e-51	3.9012e-51
HODE	-0.12894	416150000000	2.014e-49	7.4143e-49
Dehydroascorbate	-0.1284	415950000000	5.1001e-49	1.8571e-48
AC(18:1)	0.12707	321780000000	4.9219e-48	1.7729e-47
ATP	-0.12642	415220000000	1.4728e-47	5.2488e-47
UDP-D-glucuronate	-0.12564	414940000000	5.4211e-47	1.9116e-46
Rhamnose/Fucose	0.1253	322440000000	9.6072e-47	3.3525e-46
2/3-Phospho-D-glycerate	-0.12523	414790000000	1.0679e-46	3.6503e-46
Retinol	-0.12523	414790000000	1.0679e-46	3.6503e-46
S-Adenosyl-L-homocysteine	0.12389	322950000000	9.7994e-46	3.316e-45
L-histidine	-0.12326	414060000000	2.7689e-45	9.2758e-45
Curcumin	-0.12279	413890000000	5.9687e-45	1.9797e-44
L-cystine	-0.12058	413070000000	2.1429e-43	7.0379e-43
L-Carnitine	0.11757	325280000000	2.4828e-41	8.0752e-41
Oxaloglutarate	0.11685	325550000000	7.7172e-41	2.4858e-40
pipecolate	0.11635	325740000000	1.6744e-40	5.3422e-40
L-phenylalanine	0.1156	326010000000	5.242e-40	1.6567e-39
UMP	0.11497	326240000000	1.3909e-39	4.3546e-39
UDP-N-acetyl-D-glucosamine	0.11493	326260000000	1.4662e-39	4.5479e-39
N-Acetyl-L-ornithine	0.11445	326440000000	3.0771e-39	9.4571e-39
Cys-Gly	-0.11376	410560000000	8.6311e-39	2.6286e-38
AC(11-OH) (1)	0.11371	326710000000	9.4077e-39	2.8393e-38
N1-Acetylspermidine	-0.10884	408740000000	1.2392e-35	3.7066e-35
N1-Acetylspermine	-0.10849	408610000000	2.0716e-35	6.1414e-35
D-Hexose-phosphate	-0.10823	408520000000	2.9987e-35	8.812e-35
FA(7:0)	-0.10807	408460000000	3.743e-35	1.0903e-34
AC(18:0)	0.10733	329060000000	1.0864e-34	3.1374e-34
UDP	-0.10703	408080000000	1.6521e-34	4.7303e-34
Dityrosine	-0.10472	407220000000	4.2822e-33	1.2157e-32
Propionate	0.10468	330030000000	4.4744e-33	1.2596e-32
AC(6-OH)	0.10443	330130000000	6.3539e-33	1.7738e-32
4-Hydroxyphenylacetate (1)	-0.10432	407080000000	7.3885e-33	2.0456e-32
Heme	0.10387	330330000000	1.3765e-32	3.7797e-32
AC(4:0)	0.10353	330460000000	2.209e-32	6.0163e-32
Pyridoxamine 5'-phosphate	-0.10284	406530000000	5.6853e-32	1.5359e-31
Inosine	-0.10234	406350000000	1.1126e-31	2.9817e-31
FA(18:1)	-0.10203	406230000000	1.7061e-31	4.5359e-31
L-proline	0.10184	331080000000	2.2099e-31	5.8294e-31
Itaconate	-0.10161	406080000000	3.0014e-31	7.8553e-31
3-(4-Hydroxyphenyl)pyruvate	-0.10122	405940000000	5.0473e-31	1.3107e-30
Phosphoenolpyruvate	-0.10077	405770000000	9.2415e-31	2.3815e-30
L-asparagine	-0.10006	405510000000	2.3863e-30	6.1023e-30
Indole-5-6-quinone	0.10001	331760000000	2.5541e-30	6.4819e-30
gamma-Glutamyl-gamma-aminobutyrate	-0.098829	405050000000	1.206e-29	3.0378e-29
AC(18:3)	0.097702	332610000000	5.238e-29	1.3095e-28
4-Coumarate	0.096497	333050000000	2.469e-28	6.1268e-28
Creatine	0.095686	333350000000	6.9395e-28	1.7094e-27
AC(10:0)	0.09538	333460000000	1.0212e-27	2.4972e-27
FA(14:0)	-0.095298	403750000000	1.1334e-27	2.7515e-27
acetaminophen	0.094857	333660000000	1.9746e-27	4.759e-27
2-3-Bisphosphoglycerate	-0.094833	403580000000	2.0359e-27	4.8717e-27
Pentose phosphates	-0.094501	403460000000	3.0896e-27	7.3405e-27
p-Hydroxyphenylacetylglycine	-0.094182	403340000000	4.6013e-27	1.0855e-26
L-cysteine	0.09273	334440000000	2.7788e-26	6.5097e-26
AC(6:0)	0.0917	334820000000	9.7874e-26	2.2769e-25
Dopaquinone	-0.091463	402340000000	1.306e-25	3.0174e-25
AC(8:0)	0.089567	335610000000	1.2702e-24	2.9146e-24
Melatonin	0.088974	335820000000	2.5613e-24	5.8369e-24
(S)(+)-Allantoin	0.088379	336040000000	5.1523e-24	1.1662e-23
Riboflavin	-0.086805	400620000000	3.2042e-23	7.204e-23
N-formyl kynurenine	-0.086597	400540000000	4.0709e-23	9.0916e-23
ITP	-0.086456	400490000000	4.7824e-23	1.061e-22
AMPHETAMINE	0.086047	336900000000	7.6391e-23	1.6836e-22
Malate	-0.085845	400270000000	9.6182e-23	2.1059e-22
Quercetin	-0.085315	400070000000	1.7543e-22	3.8162e-22
Carnosine	0.085238	337200000000	1.9133e-22	4.1352e-22
S-Glutathionyl-L-cysteine	-0.084383	399730000000	5.0048e-22	1.0748e-21
sn-glycero-3-Phosphocholine	-0.083688	399470000000	1.0852e-21	2.3155e-21
Adenine	-0.083576	399430000000	1.2288e-21	2.6054e-21
FA(22:5)	-0.082523	399040000000	3.9177e-21	8.2543e-21
FA(20:4)	-0.082182	398920000000	5.6901e-21	1.1914e-20
Ferric gluconate	0.082107	338360000000	6.1702e-21	1.2839e-20
Glutathione disulfide	-0.081982	398840000000	7.0674e-21	1.4615e-20
methylphenidate	-0.080723	398380000000	2.7495e-20	5.6509e-20
Dopamine	-0.080592	398330000000	3.1656e-20	6.4662e-20
FA(8:0)	-0.080098	398150000000	5.3579e-20	1.0878e-19
CMP-N-acetylneuraminate	-0.079855	398060000000	6.928e-20	1.3981e-19
Bilirubin	-0.078619	397600000000	2.5418e-19	5.0988e-19
L-glutamate	-0.078434	397540000000	3.0804e-19	6.1424e-19
AC(2:0)	0.07779	339950000000	6.0027e-19	1.1899e-18
N6-Methyl-L-lysine	0.07766	340000000000	6.8699e-19	1.3538e-18
Putrescine	0.076783	340320000000	1.686e-18	3.3029e-18
Sphingosine 1-phosphate	0.076256	340510000000	2.88e-18	5.6093e-18
Hydroxyindole-acetylglycine	0.076246	340520000000	2.9103e-18	5.6356e-18
tartarate	0.07594	340630000000	3.9638e-18	7.6315e-18
AC(12:1)	-0.075307	396380000000	7.4774e-18	1.4314e-17
5-6-Indolequinone-2-carboxylic acid	0.074954	340990000000	1.0641e-17	2.0255e-17
Protein 5-hydroxylysine	-0.074639	396140000000	1.4537e-17	2.7514e-17
AC(5:1)	0.073414	341560000000	4.8469e-17	9.1219e-17
L-glutamine	0.072882	341760000000	8.1238e-17	1.5204e-16
L-arginine	-0.07274	395440000000	9.3278e-17	1.736e-16
FA(4:0)	0.072573	341870000000	1.0958e-16	2.0281e-16
S-Adenosyl-L-methionine	-0.07239	395310000000	1.3058e-16	2.4035e-16
metoprolol	-0.072046	395180000000	1.8167e-16	3.3256e-16
Biotin	0.071545	342250000000	2.9304e-16	5.3353e-16
lidocaine...264	0.07109	342420000000	4.5073e-16	8.1619e-16
gabapentin	-0.070287	394530000000	9.5829e-16	1.7259e-15
D-Glyceraldehyde 3-phosphate/Glycerone phosphate	-0.069503	394240000000	1.9847e-15	3.5556e-15
1-Methylxanthine	0.069291	343080000000	2.415e-15	4.3033e-15
cocaine	-0.068866	394010000000	3.5677e-15	6.3237e-15
MEHP	-0.068506	393880000000	4.9563e-15	8.7388e-15
L-serine	-0.068486	393870000000	5.0476e-15	8.8532e-15
AC(10-OH3)	0.066072	344270000000	4.3779e-14	7.6385e-14
3',5'-Cyclic AMP	0.066046	344280000000	4.476e-14	7.7692e-14
Fumarate	-0.06597	392940000000	4.7855e-14	8.2636e-14
AC(8:1)	-0.065813	392880000000	5.4935e-14	9.4375e-14
Uracil	0.065539	344460000000	6.98e-14	1.193e-13
L-threonine	-0.065415	392740000000	7.7788e-14	1.3228e-13
Indole	0.065109	344620000000	1.0145e-13	1.7165e-13
AC(9:0)	0.062009	345760000000	1.3996e-12	2.3561e-12
2-Oxoglutarate	0.061974	345780000000	1.4402e-12	2.4123e-12
methyl indole-3-acetate	-0.060393	390880000000	5.232e-12	8.72e-12
Acetoacetate	0.060108	346470000000	6.575e-12	1.0904e-11
N-Amidino-L-aspartate	0.059792	346580000000	8.4658e-12	1.3971e-11
N-Succinyl-L-glutamate 5-semialdehyde	-0.059717	390640000000	8.988e-12	1.476e-11
solanidine	0.059637	346640000000	9.5797e-12	1.5655e-11
D-Glucono-1-5-lactone 6-phosphate	0.059291	346770000000	1.2604e-11	2.0496e-11
AC(18:2)	0.058797	346950000000	1.8607e-11	3.0113e-11
6-Methylprednisone	0.058464	347070000000	2.4146e-11	3.8888e-11
Serotonin	0.057167	347550000000	6.5758e-11	1.054e-10
campesterol	0.057073	347580000000	7.0659e-11	1.1272e-10
gamma-Glutamyl-Se-methylselenocysteine	-0.056765	389550000000	8.9323e-11	1.4182e-10
Glycocholate	-0.056416	389420000000	1.1631e-10	1.838e-10
7-8-Dihydroxycoumarin (1)	-0.056384	389410000000	1.1917e-10	1.8743e-10
5-Oxoproline	-0.056068	389290000000	1.5102e-10	2.3641e-10
Hydroxycotinine	0.055837	348040000000	1.7964e-10	2.799e-10
FA(18:3)	-0.054544	388730000000	4.6676e-10	7.2392e-10
Dimethylglycine	0.054294	348610000000	5.5962e-10	8.6393e-10
AC(9-Me2)	-0.054268	388630000000	5.7042e-10	8.7657e-10
beta-Butoxyethyl nicotinate	-0.054216	388610000000	5.9248e-10	9.0631e-10
GDP	-0.053058	388180000000	1.3616e-09	2.0734e-09
orotidine	-0.052696	388050000000	1.7592e-09	2.6666e-09
quinate	0.052637	349220000000	1.834e-09	2.7675e-09
Xanthine	0.052096	349420000000	2.6814e-09	4.0281e-09
Triethanolamine	-0.052078	387820000000	2.7155e-09	4.0611e-09
L-Noradrenaline	0.051766	349540000000	3.3765e-09	5.0272e-09
Nicotinate ribonucleotide	-0.050756	387330000000	6.7651e-09	1.0028e-08
HYDROCODONE	-0.049851	387000000000	1.2463e-08	1.8393e-08
5-6-Dihydrothymine	0.049501	350380000000	1.5745e-08	2.3134e-08
Taurochenodeoxycholate/Tauroursodeoxycholate	-0.049479	386860000000	1.5976e-08	2.3371e-08
valsartan	0.049401	350410000000	1.6833e-08	2.4517e-08
Kynurenic acid	-0.049159	386740000000	1.9763e-08	2.8661e-08
Pyridoxal	-0.04905	386700000000	2.1228e-08	3.0653e-08
doxycycline	-0.048136	386370000000	3.8615e-08	5.552e-08
Urate	0.048	350930000000	4.2147e-08	6.0339e-08
8-Methoxykynurenate	-0.045715	385470000000	1.7854e-07	2.5452e-07
3-Methyldioxyindole	-0.045532	385410000000	1.9988e-07	2.8373e-07
Pantetheine	0.045098	352000000000	2.6078e-07	3.6861e-07
FA(9:0)	-0.044704	385100000000	3.3116e-07	4.6612e-07
Guanine	0.044647	352160000000	3.4285e-07	4.8057e-07
FA(14:1)	0.044487	352220000000	3.7758e-07	5.2704e-07
Creatinine	0.044069	352380000000	4.8489e-07	6.7401e-07
sn-glycero-3-Phosphoethanolamine	0.04389	352440000000	5.3941e-07	7.467e-07
indolepropionate	-0.042216	384180000000	1.4324e-06	1.9747e-06
AC(12-DC) (1)	-0.040679	383620000000	3.405e-06	4.6749e-06
Beta Hydroxybutyrate	0.039013	354240000000	8.4113e-06	1.1501e-05
g-Oxalo-crotonate	-0.038557	382840000000	1.0712e-05	1.4587e-05
Phosphoserine	-0.038136	382680000000	1.3353e-05	1.811e-05
FA(22:6)	-0.037699	382520000000	1.6755e-05	2.2632e-05
Oxyresveratrol	0.037584	354770000000	1.778e-05	2.3922e-05
L-methionine	-0.037408	382410000000	1.9457e-05	2.6073e-05
Ascorbate	0.036613	355130000000	2.9127e-05	3.8874e-05
phenol glucuronide	-0.036281	382000000000	3.4396e-05	4.5725e-05
theanine	0.035605	355500000000	4.8018e-05	6.3582e-05
Spermidine	0.034514	355900000000	8.1338e-05	0.00010728
p-cresol glucuronide*	0.03436	355960000000	8.7519e-05	0.00011498
FA(12:0)	-0.033275	380890000000	0.00014534	0.0001902
Guanidinoacetate	0.032788	356540000000	0.00018168	0.00023682
D-Erythrose 4-phosphate	0.032747	356550000000	0.00018507	0.0002403
D-Glucosamine	-0.032154	380480000000	0.00024178	0.00031273
Phosphodimethyl-ethanolamine	0.031764	356910000000	0.00028751	0.00037044
AMP	-0.031458	380220000000	0.00032909	0.0004224
2-3-Dinor-8-iso prostaglandin F2alpha	-0.029847	379620000000	0.00065615	0.00083898
5-Methylthioadenosine	-0.029579	379530000000	0.00073364	0.00093416
simvastatin	-0.029571	379520000000	0.00073617	0.00093416
AC(20:4)	0.028732	358030000000	0.001038	0.0013122
D-Arabitol/Xylitol/Ribitol	0.028477	358130000000	0.0011504	0.0014488
glycine	-0.027421	378730000000	0.0017467	0.0021915
NAPROXEN	0.026785	358750000000	0.0022308	0.0027884
AC(26:0)	0.026596	358820000000	0.0023974	0.0029856
FA(10:0)	-0.026089	378240000000	0.0029001	0.0035983
GMP	0.025652	359170000000	0.0034091	0.0042142
Prostaglandin D2/E2//Thromboxane A2	-0.025007	377840000000	0.0043099	0.0053082
omeprazole	-0.024154	377530000000	0.0058292	0.0071531
Glutathione	-0.02384	377410000000	0.0065027	0.0079504
fexofenadine	-0.023112	377140000000	0.0083337	0.010152
Glycerol 3-phosphate	-0.022883	377060000000	0.0089983	0.010922
N-Methylhistamine	-0.022813	377030000000	0.0092126	0.011142
N-Methylethanolamine phosphate	0.022385	360370000000	0.010614	0.01279
tauro-beta-muricholate	0.022196	360440000000	0.01129	0.013556
N5-Methyl-L-glutamine	-0.02157	376570000000	0.01381	0.016522
Thioredoxin	0.02154	360680000000	0.013943	0.016623
Succinate	0.021453	360710000000	0.014333	0.017027
lidocaine...208	-0.021254	376460000000	0.015262	0.018066
N-Methyl-Histidine	0.02104	360870000000	0.016323	0.019254
Choline	-0.020973	376350000000	0.016667	0.019591
Glycolate	-0.02088	376320000000	0.017157	0.020096
Glycodeoxycholate/Glychenodeoxycholate	-0.019685	375880000000	0.024646	0.028668
beta-alanine	-0.019685	375880000000	0.024646	0.028668
HPETE/Leukotriene B4	-0.019642	375860000000	0.024959	0.028931
succinimide	-0.019327	375750000000	0.027376	0.031624
5-Hydroxyisourate	0.018652	361750000000	0.033253	0.038281
N6-N6-N6-Trimethyl-L-lysine	0.018231	361900000000	0.037443	0.042957
3',5'-Cyclic GMP	-0.017935	375230000000	0.040638	0.046463
amoxicillin	0.017625	362130000000	0.044243	0.050413
10-Hydroxydecanoic acid	-0.01717	374950000000	0.050013	0.056794
AC(3:0)	-0.017098	374930000000	0.05099	0.057708
Monocyclohexyl phthalate	-0.017056	374910000000	0.051552	0.058148
enalaprilat*	-0.017	374890000000	0.052328	0.058825
AC(5:1-DC)	-0.016418	374670000000	0.060937	0.068273
cotinine	0.016322	362610000000	0.062452	0.069738
AC(9-OH)	-0.01598	374510000000	0.068159	0.075858
stachydrine	0.01572	362830000000	0.07277	0.080722
N-Acetyl-L-histidine	0.01558	362880000000	0.075347	0.083304
Prostaglandin G2	0.015536	362900000000	0.076186	0.083955
fluoxetine	-0.014975	374140000000	0.0874	0.095997
verapamil	0.014277	363360000000	0.10319	0.11297
HETE	0.01396	363480000000	0.11108	0.12121
piperine	0.012368	364060000000	0.15805	0.17191
Mevalonate	0.012123	364150000000	0.16646	0.17996
L-isoleucine	0.012121	364150000000	0.16653	0.17996
Acetyl phosphate	-0.01171	372940000000	0.18136	0.19536
FA(16:1)	-0.011407	372830000000	0.19293	0.20715
NAD+	0.010974	364580000000	0.21039	0.22518
Cotinine-N-oxide	0.010792	364640000000	0.21804	0.23262
pseudouridine	-0.010536	372510000000	0.22915	0.2437
metronidazole	0.0088001	365380000000	0.31518	0.33413
CDP-choline	0.0087248	365410000000	0.31934	0.33747
Asymmetric dimethyl arginine	-0.008114	371610000000	0.3544	0.37334
Prostaglandin E3/D3	0.0079278	365700000000	0.36555	0.38388
L-aspartate	-0.007635	371440000000	0.38352	0.4015
Ribose/Ribulose/Arabinose/Xylose/Xylulose	0.007501	365860000000	0.39193	0.40902
diazepam	0.0073877	365900000000	0.39912	0.41523
L-tryptophan	0.0066722	366160000000	0.44634	0.46292
L-valine	-0.0066088	371060000000	0.45067	0.46597
Biliverdin	-0.0055661	370670000000	0.52524	0.5414
Sedoheptulose 7-phosphate	0.0044293	366990000000	0.61318	0.63011
AC(8-OH)	-0.0033856	369870000000	0.69919	0.7163
Trazadone	-0.003242	369820000000	0.71137	0.72655
Phosphoethanolamine	-0.0022676	369460000000	0.79578	0.81029
Pantetheine 4--phosphate	-0.0021112	369400000000	0.80959	0.81937
Pantetheine 4-phosphate	-0.0021112	369400000000	0.80959	0.81937
Cholesterol	0.0018948	367920000000	0.82879	0.83628
Nicotinamide	0.0015542	368050000000	0.85921	0.86437
DEHP	0.0013933	368110000000	0.87365	0.87627
Maltose/Sucrose	0.00050416	368440000000	0.95411	0.95411

## Sheet: 2-REDS Recalled Aging Correlate
Sheet 2	Aging Correlates in REDS Recalled - n = 643 x 3 time points
	correlation	t-stat	p-value	FDR
L-Citrulline	0.29	13.16	6.6442e-38	1.8139e-35
Kynurenine	0.26093	11.738	9.254e-31	1.2632e-28
Pantothenate	0.24133	10.8	2.014e-26	1.8328e-24
Ornithine	0.23264	10.388	1.2757e-24	8.7067e-23
3-Sulfocatechol	0.21698	9.6529	1.4921e-21	8.1468e-20
hippurate	0.21077	9.3636	2.1181e-20	9.6376e-19
4-Aminobenzoate	0.20482	9.0876	2.4894e-19	9.7086e-18
Sphingosine 1-phosphate	0.20332	9.0181	4.5839e-19	1.5642e-17
AC(16-OH)	0.19733	8.7416	4.9796e-18	1.5105e-16
N-Acyl-D-glutamate	0.19616	8.6877	7.8675e-18	2.1478e-16
AC(18:1-OH)	0.19523	8.645	1.1281e-17	2.7998e-16
FA(20:5)	0.18721	8.2766	2.3671e-16	5.0909e-15
L-alanine	0.18715	8.2737	2.4242e-16	5.0909e-15
AC(14-OH)	0.18178	8.0283	1.7218e-15	3.3575e-14
Allantoate	0.18016	7.9541	3.0825e-15	5.6101e-14
AC(16:1)	0.17902	7.9023	4.615e-15	7.8744e-14
S-Glutathionyl-L-cysteine	0.17788	7.8504	6.8994e-15	1.108e-13
Uridine	0.17619	7.7733	1.2475e-14	1.892e-13
AC(16:2)	0.17153	7.5611	6.2023e-14	8.9117e-13
D-Fructose 1-6-bisphosphate	0.17066	7.5217	8.32e-14	1.1357e-12
AC(14:1)	0.1658	7.3015	4.177e-13	5.4301e-12
AC(12-OH)	0.1625	7.1522	1.2167e-12	1.5098e-11
Glutathione disulfide	0.15956	7.0195	3.0937e-12	3.6721e-11
AC(3:1)	0.15514	6.8202	1.2204e-11	1.3882e-10
AC(16:1-OH)	0.15351	6.7464	2.0088e-11	2.1937e-10
Pantetheine 4--phosphate	0.14584	6.4022	1.9284e-10	1.9549e-09
Creatine	0.14583	6.4018	1.9334e-10	1.9549e-09
2-5-Dihydroxybenzoate	0.14155	6.2097	6.5127e-10	6.3499e-09
L-Carnitine	0.14123	6.1957	7.1082e-10	6.6915e-09
4-Acetamidobutanoate	0.13754	6.0303	1.9638e-09	1.787e-08
Succinate	0.13714	6.0125	2.1886e-09	1.9274e-08
Spermine	-0.13565	-5.9461	3.2637e-09	2.7844e-08
AC(18:4)	0.13459	5.8985	4.3383e-09	3.589e-08
Taurodeoxycholic acid	0.13372	5.8598	5.4565e-09	4.3812e-08
AC(10-OH)	0.13361	5.8549	5.6179e-09	4.3819e-08
AC(14:1-OH)	0.13261	5.8103	7.303e-09	5.5381e-08
AC(15-OH)	0.13114	5.7448	1.0709e-08	7.9013e-08
GMP	0.12468	5.4573	5.4733e-08	3.9321e-07
L-phenylalanine	0.12448	5.4482	5.7573e-08	4.0301e-07
Dopaquinone	0.12401	5.4272	6.4626e-08	4.4107e-07
L-lysine	0.12327	5.3944	7.7416e-08	5.1548e-07
AC(22:5)	0.1231	5.387	8.0633e-08	5.2411e-07
2-Oxoglutarate	0.12284	5.3756	8.5808e-08	5.3474e-07
Cytidine	0.12283	5.3748	8.6185e-08	5.3474e-07
AC(5:0)	0.12269	5.3689	8.9018e-08	5.4004e-07
pipecolate	0.12162	5.3212	1.1536e-07	6.8462e-07
D-glucono-1,5-lactone	0.12054	5.2732	1.4946e-07	8.6813e-07
AC(4-Me)	0.12045	5.2692	1.5272e-07	8.6859e-07
FA(22:6)	0.11988	5.2442	1.7463e-07	9.7292e-07
3-Oxalomalate	0.1195	5.227	1.9134e-07	1.0447e-06
AC(5-OH)	-0.11902	-5.2056	2.1441e-07	1.1477e-06
Sphingosine	0.11764	5.1446	2.9598e-07	1.5539e-06
AC(2:0)	0.11645	5.0919	3.8984e-07	2.008e-06
Uracil	0.1161	5.0763	4.2282e-07	2.1376e-06
N6-Methyl-L-lysine	0.11581	5.0634	4.5209e-07	2.244e-06
Diphosphate	0.11155	4.8749	1.1799e-06	5.7521e-06
Glycodeoxycholic acid	0.11108	4.8541	1.3089e-06	6.2691e-06
AC(12:0)	0.11098	4.8497	1.3379e-06	6.2866e-06
gamma-L-Glutamyl-L-cysteine	-0.11088	-4.8451	1.3686e-06	6.2866e-06
Oxaloglutarate	0.11084	4.8432	1.3817e-06	6.2866e-06
AC(14:0)	0.11075	4.8394	1.4083e-06	6.3025e-06
D-Glyceraldehyde 3-phosphate/Glycerone phosphate	0.11051	4.8288	1.4843e-06	6.5357e-06
5-6-Dihydrothymine	0.10862	4.7451	2.2403e-06	9.708e-06
AC(4:0)	0.10771	4.705	2.723e-06	1.1444e-05
AC(i4:0)	0.10771	4.7049	2.7248e-06	1.1444e-05
L-glutamine	0.10548	4.6066	4.3674e-06	1.8065e-05
Taurine	0.1048	4.5763	5.041e-06	2.054e-05
Xanthine	0.10462	4.5687	5.2247e-06	2.0976e-05
benzoate	0.10384	4.5341	6.1478e-06	2.4324e-05
Itaconate	0.10375	4.5303	6.2595e-06	2.4412e-05
gamma-Glutamyl-Se-methylselenocysteine	-0.10301	-4.4973	7.3024e-06	2.8078e-05
Acetyl-D-galactosamine	-0.10234	-4.4678	8.3715e-06	3.1742e-05
AC(8-OH)	0.10205	4.4551	8.878e-06	3.3201e-05
S-Adenosyl-L-homocysteine	0.10085	4.402	1.1325e-05	4.1781e-05
4-Coumarate	0.10077	4.3987	1.1497e-05	4.1848e-05
Dehydroascorbate	0.099665	4.3499	1.4347e-05	5.1536e-05
1-O-Galloyl-beta-D-glucose	0.098168	4.2839	1.9287e-05	6.838e-05
3alpha-12alpha-Dihydroxy-5beta-cholanate	0.097688	4.2628	2.1186e-05	7.4152e-05
Rhamnose/Fucose	-0.096486	-4.2099	2.6755e-05	9.2457e-05
AC(12:1)	0.096202	4.1973	2.8262e-05	9.6444e-05
L-tyrosine	0.094378	4.117	4.0036e-05	0.00013493
Asymmetric dimethyl arginine	0.092292	4.0252	5.9171e-05	0.00019699
N1-Acetylspermine	-0.090805	-3.9599	7.7777e-05	0.00025582
1-2-Dihydroxy-7-hydroxymethylnaphthalene	0.090474	3.9453	8.2625e-05	0.00026853
AC(18:1)	0.090256	3.9357	8.5966e-05	0.0002761
UDP-N-acetyl-D-glucosamine	0.089389	3.8976	0.00010054	0.00031915
N-Acetylmethionine	0.087247	3.8035	0.00014723	0.000462
N-Acetyl-L-leucine	0.086954	3.7906	0.00015501	0.00048089
17(S)-HDHA	0.086277	3.7609	0.00017448	0.0005352
Adenylosuccinic acid	0.085691	3.7351	0.00019319	0.00058601
N-Acetyl-L-ornithine	0.085491	3.7263	0.0002	0.0006
N-Acetyl-L-glutamate	0.085415	3.723	0.00020264	0.0006013
AC(17:0)	0.085306	3.7182	0.00020649	0.00060613
Fe(III)dicitrate	-0.083374	-3.6334	0.00028715	0.00083395
ATP	-0.082873	-3.6115	0.00031245	0.00089788
AC(7-Me2)	0.081598	3.5555	0.00038656	0.0010879
AC(9:0)	0.081598	3.5555	0.00038656	0.0010879
Taurochenodeoxycholic acid	0.081273	3.5412	0.00040793	0.0011364
Glutathione	-0.081134	-3.5352	0.00041736	0.0011471
glycine	0.081093	3.5334	0.00042017	0.0011471
Sedoheptulose 7-phosphate	-0.080374	-3.5018	0.00047283	0.0012773
Beta Hydroxybutyrate	0.080318	3.4993	0.00047722	0.0012773
AC(8:1)	0.080134	3.4913	0.00049173	0.0013033
AMP	0.07999	3.485	0.00050338	0.0013214
Flavin mononucleotide	0.078506	3.4199	0.00063969	0.0016632
L-Tryptophanamide	0.078306	3.4111	0.00066055	0.0017012
FA(20:4)	0.078038	3.3994	0.00068938	0.0017589
AC(10:0)	0.0779	3.3933	0.00070474	0.0017814
Pyruvate	0.077746	3.3866	0.00072219	0.0018088
Phosphate	0.076962	3.3522	0.00081743	0.0020287
AC(8:0)	0.075337	3.2811	0.001053	0.0025898
AC(18:2)	0.07433	3.237	0.001229	0.0029791
Glycodeoxycholate/Glychenodeoxycholate	0.074308	3.236	0.0012331	0.0029791
p-Hydroxyphenylacetylglycine	0.074007	3.2228	0.0012909	0.0030915
Dimethylglycine	0.073933	3.2196	0.0013056	0.0030993
Cys-Gly	-0.073702	-3.2095	0.0013522	0.0031824
Cholesterol sulfate	0.072845	3.172	0.0015385	0.0035899
Creatinine	0.071508	3.1134	0.0018769	0.0043424
AC(9-Me2)	-0.071298	-3.1042	0.0019361	0.0044416
AC(20:4)	-0.071046	-3.0932	0.0020092	0.0045708
(R)-(Homo)3-citrate	0.067091	2.9202	0.0035392	0.0079852
5-Hydroxyisourate	0.066537	2.896	0.0038233	0.0085555
AC(4-DC)	-0.064758	-2.8183	0.004879	0.010829
FA(18:1)	0.064201	2.7939	0.0052605	0.011582
FA(16:1)	0.063305	2.7547	0.0059305	0.012952
AC(10-OH3)	0.062841	2.7344	0.0063069	0.013665
Inosine	0.062605	2.7242	0.0065061	0.013986
AC(6-OH)	0.062543	2.7215	0.0065591	0.013989
9-Oxononanoic acid	0.062295	2.7106	0.0067771	0.014342
L-methionine	0.061011	2.6545	0.0080085	0.016818
D-Ribose 5-diphosphate	0.060766	2.6439	0.0082648	0.017224
6-Hydroxykynurenic acid	0.059975	2.6093	0.0091442	0.018912
UMP	0.059301	2.5799	0.009959	0.020442
L-histidine	-0.058795	-2.5578	0.010612	0.021621
9(S)-HODE	-0.058085	-2.5268	0.011593	0.023443
Prostaglandin G2	0.057744	2.5119	0.012092	0.024272
UDP-D-glucuronate	0.057405	2.4971	0.012606	0.02512
FA(14:1)	0.057254	2.4905	0.012841	0.025403
UDP-glucose	0.056301	2.4489	0.014419	0.028319
Thymidine	0.055294	2.405	0.01627	0.031726
Glycoursodeoxycholic acid	-0.05503	-2.3935	0.016787	0.032345
Citrate	0.055011	2.3927	0.016824	0.032345
AC(5-DC)	-0.05459	-2.3743	0.017682	0.033756
Curcumin	0.054305	2.3618	0.018286	0.034667
L-Iduronate 2-sulfate	-0.051948	-2.259	0.023994	0.045176
Lactate	0.051227	2.2276	0.026025	0.048663
Glucoronate/Galacturonate/Fructuronate/Iduronate/Mannuronate	0.050117	2.1792	0.029437	0.054669
L-cystine	-0.048577	-2.1121	0.03481	0.06421
2-Hydroxyglutarate	0.048473	2.1076	0.035199	0.064463
Thioredoxin disulfide	-0.048415	-2.105	0.035419	0.064463
L-asparagine	-0.048297	-2.0999	0.035869	0.06485
AC(6:1)	0.047891	2.0822	0.037458	0.067277
5(S)-HETE	0.046941	2.0408	0.04141	0.073889
HETE	0.046427	2.0184	0.04369	0.07745
Triethanolamine	-0.046318	-2.0137	0.044185	0.077822
AC(5:1-DC)	-0.046163	-2.0069	0.044904	0.078582
Diallyl sulfide	-0.046079	-2.0033	0.045291	0.078755
3-4-Dihydroxy-L-phenylalanine	0.045895	1.9952	0.046163	0.079763
Catechol	0.045447	1.9757	0.048335	0.08299
12(S)-HETE	0.045247	1.967	0.04933	0.084169
FA(C6:0)	0.044643	1.9407	0.052443	0.088925
Pentose phosphates	0.043937	1.9099	0.056293	0.094864
AC(5:1)	0.042412	1.8435	0.065411	0.10955
2-Methyleneglutarate	0.04228	1.8378	0.066252	0.11029
FA(18:3)	0.041495	1.8036	0.071457	0.11823
HODE	0.04135	1.7973	0.072446	0.11914
alpha-N-Peptidyl-L-glutamine	-0.041018	-1.7828	0.074773	0.12223
Mevalonate	0.040919	1.7785	0.075479	0.12265
2-Aminomuconate	-0.04078	-1.7725	0.076478	0.12354
ADP-D-ribose	-0.04064	-1.7664	0.077493	0.12444
AC(18:0)	0.040479	1.7594	0.078677	0.12561
Choline	0.040263	1.75	0.080286	0.12743
Ribose/Ribulose/Arabinose/Xylose/Xylulose	0.039678	1.7245	0.08478	0.13315
Aminofructose 6-phosphate	-0.039668	-1.724	0.084863	0.13315
ADP	-0.039184	-1.703	0.088736	0.13843
S-Adenosyl-L-methionine	-0.038956	-1.6931	0.090611	0.14055
D-Erythrose 4-phosphate	0.038631	1.6789	0.09333	0.14395
L-valine	0.038047	1.6535	0.098397	0.15091
FA(18:2)	0.037557	1.6322	0.10281	0.15679
Dopamine	0.036116	1.5695	0.1167	0.177
AC(16)	0.036041	1.5662	0.11747	0.17717
AC(3-DC)	-0.03442	-1.4957	0.1349	0.20235
Indole-5-6-quinone	0.03334	1.4487	0.14758	0.22016
UDP	0.032991	1.4335	0.15188	0.22535
Guanine	0.031823	1.3827	0.16692	0.24632
L-Methionine S-oxide	0.031688	1.3769	0.16872	0.24764
3D-(3-5/4)-Trihydroxycyclohexane-1-2-dione	0.0315	1.3687	0.17127	0.25003
Catechin	-0.030629	-1.3308	0.18341	0.26634
Ergothioneine	0.030561	1.3278	0.1844	0.26636
6-Phospho-D-gluconate	0.030318	1.3173	0.18791	0.26999
IMP	0.029941	1.3009	0.19346	0.27652
2-Deoxy-alpha-D-glucoside	-0.029563	-1.2844	0.19915	0.28317
L-serine	0.029212	1.2691	0.20455	0.28933
(R)-S-Lactoylglutathione	0.029128	1.2655	0.20584	0.28966
N1-Acetylspermidine	-0.028088	-1.2203	0.22252	0.31006
D-Ribitol 5-phosphate	0.028082	1.22	0.22261	0.31006
FA(C9:0)	0.02774	1.2051	0.2283	0.31637
methylglyoxal	0.027077	1.1763	0.23961	0.33038
4-Hydroxyphenylacetate	-0.02682	-1.1651	0.24411	0.33454
Caffeine	0.026764	1.1627	0.24508	0.33454
Atherospermidine	0.026479	1.1503	0.25015	0.33976
D-Glucosamine	-0.025789	-1.1203	0.26272	0.35506
Hypoxanthine	0.025359	1.1016	0.27076	0.36412
Putrescine	-0.025151	-1.0926	0.2747	0.36762
NADP+	-0.024371	-1.0587	0.28988	0.38603
Nicotinate ribonucleotide	0.024241	1.053	0.29245	0.38674
Acetoacetate	0.024143	1.0488	0.29441	0.38674
Phosphoserine	-0.02413	-1.0482	0.29466	0.38674
Propionate	0.023815	1.0345	0.30102	0.39319
FA(20:3)	0.023689	1.0291	0.30359	0.39466
3',5'-Cyclic IMP	-0.022939	-0.99646	0.31915	0.41276
12(13)-DiHOME	-0.022874	-0.99363	0.32053	0.41276
AC(18:3)	0.0225	0.97737	0.32851	0.42105
Decanoic acid	-0.022323	-0.96968	0.33233	0.42395
AC(7-DC)	0.021898	0.95121	0.34162	0.43378
L-threonine	-0.021666	-0.94115	0.34675	0.43825
Carnosine	0.020354	0.8841	0.37676	0.47398
Glucosinolate	0.018862	0.81928	0.41273	0.51686
FA(14:0)	0.017766	0.77165	0.44042	0.54902
2-3-Bisphosphoglycerate	0.017408	0.7561	0.44968	0.55605
Ferric gluconate	-0.017391	-0.75535	0.45013	0.55605
5-Oxoproline	0.016773	0.72852	0.46638	0.57353
D-Glucose	0.016657	0.7235	0.46947	0.57473
Spermidine	-0.016166	-0.70215	0.48267	0.58826
FA(4:0)	0.015687	0.68135	0.49573	0.60047
Glycochenodeoxycholic acid	-0.015638	-0.6792	0.4971	0.60047
L-isoleucine	-0.015342	-0.66636	0.50526	0.60765
Adenine	0.015076	0.6548	0.51268	0.61387
trans-Homoaconitate	-0.013008	-0.56498	0.57215	0.68209
Prostaglandin D2/E2//Thromboxane A2	-0.011621	-0.5047	0.61383	0.72859
5-Methylthioadenosine	-0.011412	-0.49565	0.6202	0.73297
15(S)-HETE	0.010971	0.47648	0.63379	0.74579
4-Isopentylphenol	-0.010473	-0.45484	0.64927	0.76074
9(10)-DiHOME	-0.010321	-0.44826	0.65402	0.76302
N6-N6-N6-Trimethyl-L-lysine	0.0097419	0.42309	0.67227	0.78098
Heme	0.0094533	0.41056	0.68144	0.78828
Nicotinamide	-0.0090124	-0.39141	0.69554	0.80119
Glycocholate	0.0088011	0.38223	0.70234	0.80215
Fumarate	-0.0087163	-0.37855	0.70507	0.80215
Malate	-0.0087041	-0.37802	0.70546	0.80215
IDP	-0.0084896	-0.3687	0.71239	0.80215
Dihydro-beta-erythroidine	0.0084621	0.36751	0.71328	0.80215
2-3-Dinor-8-iso prostaglandin F2alpha	0.0084398	0.36654	0.71401	0.80215
Cholesterol	-0.0082314	-0.35749	0.72077	0.80643
AC(3-OH)	-0.007798	-0.33866	0.7349	0.81665
trans-4-Hydroxy-L-proline	0.0077681	0.33737	0.73588	0.81665
Urate	-0.0073346	-0.31854	0.75011	0.82577
9-OxoODE	0.0073336	0.31849	0.75015	0.82577
D-Hexose-phosphate	-0.0068282	-0.29654	0.76685	0.84076
Cholic acid	0.0063382	0.27526	0.78315	0.8552
Diethanolamine	0.0062046	0.26946	0.7876	0.85664
FA(C8:0)	-0.0058712	-0.25498	0.79877	0.86452
FA(12:0)	-0.0057991	-0.25185	0.80119	0.86452
N-Methylethanolamine phosphate	0.0056117	0.24371	0.80748	0.86788
13-OxoODE	-0.0049711	-0.21589	0.8291	0.88762
L-cysteine	-0.0044406	-0.19285	0.8471	0.90097
5-Aminolevulinate	0.0044091	0.19148	0.84817	0.90097
L-Cysteate	0.0043012	0.1868	0.85184	0.90137
N-Acetylneuraminate	0.0040981	0.17797	0.85876	0.90518
FA(18:0)	-0.0036178	-0.15711	0.87517	0.91143
L-arginine	0.0035891	0.15587	0.87615	0.91143
Ascorbate	0.0035675	0.15493	0.87689	0.91143
Phosphoenolpyruvate	-0.0035338	-0.15347	0.87804	0.91143
g-Oxalo-crotonate	-0.0030732	-0.13347	0.89384	0.92431
2/3-Phospho-D-glycerate	-0.0029458	-0.12793	0.89822	0.92533
Mannitol/Sorbitol/Glucitol/Iditol	0.0027085	0.11763	0.90638	0.93023
Coenzyme A	0.0017253	0.074926	0.94028	0.96141
Propanoyl-carnitine	-0.001272	-0.055242	0.95595	0.97379
L-tryptophan	-0.00089219	-0.038746	0.9691	0.98351
L-glutamate	-0.00042105	-0.018285	0.98541	0.99636
FA(16:0)	-0.00014711	-0.0063889	0.9949	0.99796
13(S)-HODE	-0.00012914	-0.0056085	0.99553	0.99796
1-Hydroxy-2-naphthoate	-5.8925e-05	-0.002559	0.99796	0.99796

## Sheet: 3-DIDS Aging Correlates
Sheet 3	Aging Correlates in DIDS - n =79
	correlation	t-stat	p-value	FDR
Allantoate	0.461	6.1027	9.9361e-09	1.6196e-06
Ornithine	0.4409	5.7705	4.9818e-08	4.0601e-06
L-Citrulline	0.43401	5.6592	8.457e-08	4.595e-06
Pantothenate	0.36749	4.6418	7.9514e-06	0.00032402
kynurenine	0.35172	4.4138	2.0323e-05	0.00062463
Formyl-5-hydroxy-kynurenamine	0.34959	4.3833	2.2992e-05	0.00062463
Spermidine	0.33844	4.2251	4.3157e-05	0.0010049
g-Oxalo-crotonate	-0.33022	-4.1098	6.759e-05	0.0013772
butanoyl-l-carnitine (acyl-C4)	0.30846	3.8094	0.000209	0.0037852
Eicosapentaenoic acid	0.29741	3.6593	0.00035901	0.0058519
Creatinine	0.25297	3.0717	0.0025647	0.038004
L-lysine	0.25073	3.0426	0.0028086	0.03815
L-arginine	-0.21941	-2.6418	0.0091983	0.11533
acetyl-carnitine (acyl-C2)	0.20763	2.4934	0.013835	0.14523
5-Oxoproline	-0.20728	-2.489	0.013997	0.14523
L-alanine	0.20674	2.4822	0.014256	0.14523
octenoyl-l-carnitine (acyl-C8:1)	0.19813	2.3745	0.018948	0.18168
Phosphoenolpyruvate	0.19365	2.3188	0.021877	0.19811
Dopamine	-0.18742	-2.2414	0.026597	0.21662
ADP-D-ribose	-0.18473	-2.2081	0.028892	0.21662
Octadecanoic acid (stearic acid)	-0.18275	-2.1836	0.030684	0.21662
L-Carnitine	0.1824	2.1793	0.031004	0.21662
Hypoxanthine	-0.18181	-2.1719	0.031569	0.21662
3-Sulfocatechol	0.18147	2.1677	0.031895	0.21662
Sphingosine	0.17146	2.0445	0.042806	0.27309
3',5'-Cyclic IMP	-0.17085	-2.037	0.043561	0.27309
GMP	0.16895	2.0137	0.045989	0.27764
Spermine	-0.16743	-1.995	0.048017	0.27953
L-glutamine	0.16017	1.9061	0.058712	0.33
L-tyrosine	0.15811	1.881	0.062075	0.33727
D-Fructose 1-6-bisphosphate	0.1538	1.8285	0.069629	0.35756
O-octadecenoyl-L-carnitine (acyl-C18:1)	0.15321	1.8213	0.070729	0.35756
Sphinganine 1-phosphate	0.15205	1.8072	0.072906	0.35756
acyl-C5-OH (hydroxyisovalerylcarnitine)	-0.15085	-1.7926	0.075229	0.35756
Octadecanoyl-L-carnitine (acyl-C18)	0.14953	1.7765	0.077853	0.35756
Acetylcholine	0.14897	1.7698	0.07897	0.35756
Hexadecanoic acid (palmitic acid)	-0.14596	-1.7332	0.085294	0.3714
N-Acetylneuraminate	-0.145	-1.7216	0.087386	0.3714
Lactate	0.14423	1.7122	0.0891	0.3714
Nicotinamide	-0.14333	-1.7013	0.091141	0.3714
Glycerol 3-phosphate	-0.14228	-1.6886	0.093559	0.37195
Docosahexaenoic acid	0.13676	1.6218	0.10712	0.41574
Putrescine	0.13534	1.6047	0.11085	0.4202
D-Glucono-1-5-lactone 6-phosphate	0.1291	1.5294	0.12846	0.46827
Maltose	-0.12883	-1.5261	0.12928	0.46827
Carnosine	0.12699	1.5039	0.13488	0.47795
ADP	0.12603	1.4925	0.13786	0.47811
Tetradecenoyl Carnitine (acyl-C14:1)	0.11963	1.4155	0.15918	0.53033
alpha-D-Glucosamine 1-phosphate	-0.11928	-1.4113	0.16041	0.53033
O-tetradecanoyl-L-carnitine (acyl-C14)	0.11864	1.4036	0.16268	0.53033
Dihomo-gamma-linolenic acid ((8Z-11Z-14Z)-Icosatrienoic acid)	-0.11709	-1.3851	0.16826	0.53779
propionyl-carnitine (acyl-C3)	0.10977	1.2974	0.19666	0.61646
5-6-Dihydrothymine	-0.1078	-1.2738	0.20487	0.62309
Taurine	0.10709	1.2652	0.20792	0.62309
Arachidonic acid (Eicosatetraenoic acid)	-0.1051	-1.2415	0.21651	0.62309
acyl-C4-OH (Hydroxybutyrylcarnitine)	-0.10435	-1.2325	0.21984	0.62309
acyl-C4-DC	-0.10321	-1.219	0.22493	0.62309
Fumarate	-0.10266	-1.2124	0.22742	0.62309
alpha-D-Ribose 1-phosphate	0.1022	1.2069	0.22953	0.62309
2/3-Phospho-D-glycerate	-0.10201	-1.2046	0.23043	0.62309
Folate	-0.10095	-1.192	0.23531	0.62309
N-Acetylornithine	0.10052	1.1868	0.23734	0.62309
2-Hydroxyglutarate/Citramalate	-0.099777	-1.178	0.24083	0.62309
L-glutamate	-0.096225	-1.1357	0.25807	0.65727
IDP	-0.094469	-1.1147	0.2669	0.6635
L-asparagine	-0.094124	-1.1106	0.26866	0.6635
L-serine	0.091348	1.0776	0.28309	0.68872
Thymidine	-0.089795	-1.0591	0.29139	0.69848
1-4-beta-D-Xylan	-0.087553	-1.0325	0.30366	0.71733
4-Acetamidobutanoate	0.086298	1.0176	0.31066	0.7234
8-Methoxykynurenate	0.085049	1.0027	0.31775	0.72638
a-Linolenic acid (Octadecatrienoic acid)	0.084506	0.99628	0.32086	0.72638
Guanine	0.082843	0.97654	0.33051	0.73661
Hexadecenoyl-carnitine (acyl-C16:1)	0.082178	0.96865	0.33441	0.73661
acyl-C6-DC	-0.080906	-0.95356	0.34197	0.73664
L-histidine	-0.080398	-0.94753	0.34503	0.73664
L-threonine	-0.079908	-0.94172	0.34798	0.73664
D-Glucose 6-phosphate	0.079142	0.93264	0.35264	0.73692
gamma-Glutamyl-Se-methylselenocysteine	0.077186	0.90944	0.3647	0.75249
D-Ribose	0.073775	0.86903	0.38634	0.77151
AMP	0.073115	0.86121	0.39061	0.77151
ATP	0.073019	0.86007	0.39124	0.77151
L-valine	0.072771	0.85714	0.39286	0.77151
Dimethylglycine	0.070093	0.82543	0.41055	0.79666
D-Glucose	-0.067952	-0.8001	0.42503	0.81099
Pyruvate	0.067485	0.79458	0.42822	0.81099
Cytidine	-0.065933	-0.77623	0.43894	0.81099
3-Phosphonooxypyruvate	0.065417	0.77012	0.44255	0.81099
Indolepyruvate	-0.065378	-0.76967	0.44281	0.81099
Linoleic acid ((9Z,12Z)-Octadecadienoic acid)	-0.063615	-0.74883	0.45523	0.82448
Xanthine	-0.061809	-0.72749	0.46816	0.83624
6-Hydroxykynurenic acid	-0.06128	-0.72123	0.47199	0.83624
Nonanoic acid (pelargonic acid)	-0.059845	-0.70428	0.48245	0.83706
L-aspartate	-0.057917	-0.68152	0.49669	0.83706
Adenine	-0.055989	-0.65876	0.51115	0.83706
Choline	0.055777	0.65625	0.51276	0.83706
Docosapentaenoic acid ((7Z-10Z-13Z-16Z-19Z)-Docosa-7-10-13-16-19-pentaenoic acid)	-0.055764	-0.65609	0.51286	0.83706
UDP	-0.055431	-0.65217	0.51538	0.83706
D-Glyceraldehyde 3-phosphate/Glycerone phosphate	-0.055087	-0.64811	0.51799	0.83706
Bilirubin	0.055069	0.64789	0.51813	0.83706
Creatine	0.054998	0.64706	0.51867	0.83706
5-Guanidino-2-oxopentanoate	-0.053975	-0.63498	0.52649	0.83884
Citrate	-0.05351	-0.6295	0.53006	0.83884
Inosine	-0.051468	-0.60541	0.5459	0.85559
L-cystine	0.048642	0.57209	0.56819	0.87924
3-Methyldioxyindole	-0.048159	-0.5664	0.57204	0.87924
1-3-Bisphosphoglycerate	0.047518	0.55885	0.57717	0.87924
Sphingosine 1-phosphate	0.0464	0.54567	0.58618	0.88445
CMP-N-acetylneuraminate	0.04575	0.538	0.59144	0.88445
UDP-N-acetyl-D-glucosamine	0.044818	0.52702	0.59902	0.88764
N-Methylethanolamine phosphate	0.043231	0.50832	0.61204	0.89876
acyl-C20:4	0.042206	0.49625	0.62051	0.90306
Succinate	-0.040184	-0.47244	0.63736	0.90568
L-phenylalanine	0.039559	0.46507	0.64261	0.90568
Dodecanoic acid (lauric acid)	-0.039282	-0.46181	0.64494	0.90568
2',3'-Cyclic CMP	0.039185	0.46067	0.64576	0.90568
O-dodecanoyl-carnitine (acyl-C12)	-0.038433	-0.45182	0.65211	0.90568
Malate	0.038015	0.4469	0.65565	0.90568
Cys-Gly	0.034054	0.40028	0.68957	0.94453
Sedoheptulose 1-phosphate	-0.033355	-0.39205	0.69563	0.94489
Tetradecanoic acid (myristic acid)	-0.02866	-0.33682	0.73676	0.94787
Octadecenoic acid (Oleic acid)	-0.027597	-0.32432	0.74619	0.94787
D-Rhamnose	0.027372	0.32167	0.74819	0.94787
S-Adenosyl-L-methionine	0.026176	0.30761	0.75885	0.94787
L-octanoylcarnitine (acyl-C8)	0.025503	0.29968	0.76487	0.94787
IMP	-0.025357	-0.29797	0.76617	0.94787
Butanoic/Butyric acid	0.025112	0.29509	0.76837	0.94787
L-cysteine	0.024147	0.28375	0.77703	0.94787
acyl-C18:2 (Linoleoyl-CoA)	0.023919	0.28106	0.77908	0.94787
L-Adrenaline	0.023594	0.27724	0.78201	0.94787
D-Arabitol	0.023197	0.27257	0.78559	0.94787
2-Oxoglutarate	0.022838	0.26835	0.78883	0.94787
Glutathione disulfide	0.022565	0.26514	0.79129	0.94787
Guanidinoacetate	-0.022397	-0.26317	0.79281	0.94787
UDP-glucose	-0.020257	-0.23802	0.81222	0.94787
Octanoic acid (caprylic acid)	-0.020051	-0.23559	0.8141	0.94787
L-Palmitoylcarnitine (acyl-C16)	-0.019642	-0.23079	0.81782	0.94787
Pyridoxamine 5'-phosphate	0.018379	0.21594	0.82935	0.94787
Hexadecenoic acid (Palmitoleic acid)	-0.018181	-0.21361	0.83117	0.94787
(R)-S-Lactoylglutathione	-0.017451	-0.20504	0.83784	0.94787
Phosphate	0.016828	0.19771	0.84356	0.94787
Tetradecenoic acid (myristoleic acid)	-0.016452	-0.1933	0.84701	0.94787
Biliverdin	-0.016357	-0.19217	0.84789	0.94787
Anthranilate	-0.015865	-0.18639	0.85241	0.94787
acyl-C18:2-OH	-0.015671	-0.18411	0.8542	0.94787
O-dodecenoyl-carnitine (acyl-C12:1)	0.015573	0.18296	0.85509	0.94787
glycine	-0.01484	-0.17436	0.86184	0.94787
L-leucine	0.014497	0.17032	0.86501	0.94787
N-Succinyl-L-glutamate 5-semialdehyde	-0.01434	-0.16847	0.86646	0.94787
L-proline	0.013355	0.1569	0.87555	0.95143
Oxaloacetate	-0.012284	-0.14431	0.88546	0.95583
5-Hydroxyisourate	-0.011211	-0.1317	0.89541	0.9591
Dehydroascorbate	-0.010689	-0.12557	0.90026	0.9591
Ascorbate	-0.0093309	-0.10962	0.91287	0.961
L-tryptophan	-0.0092273	-0.1084	0.91384	0.961
S-Glutathionyl-L-cysteine	0.0080032	0.09402	0.92523	0.96643
106 Glutathione	0.007399	0.086921	0.93086	0.96643
Decanoic acid (capric acid)	-0.005085	-0.059735	0.95245	0.98259
Indoxyl	0.002805	0.032952	0.97376	0.99023
S-Adenosyl-L-homocysteine	-0.0021333	-0.025061	0.98004	0.99023
Urate	-0.0018582	-0.021829	0.98262	0.99023
Adenylosuccinic acid	0.0013566	0.015936	0.98731	0.99023
L-methionine	0.0010444	0.012269	0.99023	0.99023

## Sheet: 4- Walk PhASST Aging Correlates
Sheet 4	Aging Correlates in Walk-PhASST Sickle Cell Disease - n = 587
	correlation	t-stat	p-value	FDR
Creatinine	0.31814	8.1027	3.1663e-15	6.6175e-13
L-Citrulline	0.25891	6.4721	2.0516e-10	2.144e-08
D-Ribose	0.25591	6.3919	3.3566e-10	2.3384e-08
Anthranilate	0.25162	6.2773	6.7294e-10	3.5161e-08
acyl-C6-DC	0.24962	6.2243	9.252e-10	3.8673e-08
Icosapentaenoic acid	0.20281	5.0007	7.567e-07	2.6358e-05
4-Acetamidobutanoate	0.2009	4.9518	9.6405e-07	2.8784e-05
L-Kynurenine	0.18846	4.6336	4.4372e-06	0.00011592
Indolepyruvate	0.17877	4.3872	1.3629e-05	0.0003165
Indole-3-acetate	0.1754	4.3017	1.9872e-05	0.00041533
Hexadecenoic acid	0.17063	4.1813	3.344e-05	0.00063537
(S)(+)-Allantoin	0.1653	4.0469	5.8907e-05	0.001026
L-Kynurenine (uM)	0.14839	3.623	0.00031665	0.0050907
Dodecanoic acid	0.14309	3.4908	0.00051806	0.0077339
Indoxyl	0.13988	3.411	0.00069215	0.009644
2-Oxoglutaramate	0.13747	3.3512	0.00085672	0.011124
N-Acetylneuraminate	0.13685	3.3357	0.00090483	0.011124
Tetradecanoic acid	0.1317	3.2079	0.0014106	0.016379
Tetradecenoic acid	0.1308	3.1856	0.0015217	0.016739
D-Glucose	0.13003	3.1666	0.0016228	0.016959
5-Oxoproline	0.12753	3.1047	0.0019973	0.019878
Dehydroascorbate	0.12584	3.0628	0.0022942	0.021463
dAMP	-0.12525	-3.0482	0.0024067	0.021463
Glucose (uM)	0.12495	3.0409	0.0024646	0.021463
Stearidonic acid	0.12347	3.0043	0.0027759	0.023206
5-6-Dihydrothymine	0.11941	2.904	0.0038243	0.030741
Urate	0.11628	2.8268	0.0048628	0.037078
2-Hydroxyglutarate	0.116	2.8199	0.0049673	0.037078
acyl-C8:1 (octenoyl-l-carnitine)	0.1142	2.7755	0.0056887	0.040998
acyl-C5-OH	-0.11029	-2.6794	0.0075836	0.051166
Ascorbate	0.11028	2.6792	0.0075893	0.051166
Mannitol	0.1089	2.6452	0.0083851	0.054765
IMP	-0.10713	-2.6018	0.0095098	0.060229
S-Glutathionyl-L-cysteine	0.10624	2.5798	0.010129	0.062262
Xanthine	0.10516	2.5532	0.010928	0.064857
acyl-C10 (O-Decanoyl-L-carnitine)	0.10484	2.5454	0.011171	0.064857
UTP	0.10412	2.5277	0.011744	0.066339
GMP	-0.10326	-2.5067	0.012456	0.068509
Butanoic acid	0.10103	2.452	0.014499	0.077702
trans-9-Octadecenoic acid	0.099336	2.4104	0.016242	0.083679
Phosphocreatine	-0.099176	-2.4065	0.016415	0.083679
Linolenic acid	0.097571	2.3672	0.01825	0.090815
Hexadecanoic acid	0.091617	2.2215	0.026702	0.12783
1-4-beta-D-Xylan	0.091492	2.2184	0.026912	0.12783
L-Methionine S-oxide	-0.090741	-2.2001	0.028194	0.13095
Spermine	-0.089292	-2.1646	0.030821	0.1373
Ethanolamine phosphate	-0.089263	-2.1639	0.030875	0.1373
Creatine	-0.088781	-2.1521	0.031796	0.13845
Hexanoic acid	0.087945	2.1317	0.033447	0.13906
UMP	-0.087897	-2.1306	0.033543	0.13906
AMP	-0.087688	-2.1254	0.033969	0.13906
Indole	0.087382	2.118	0.034599	0.13906
Orthophosphate	-0.085703	-2.077	0.038242	0.1508
acyl-C12:1 (O-dodecenoyl-carnitine)	0.083173	2.0152	0.044339	0.17161
acyl-C12 (O-dodecanoyl-carnitine)	0.081617	1.9773	0.048482	0.18423
O-Propionyl-L-carnitine (C3) (uM)	-0.081102	-1.9647	0.049922	0.18631
Citrate	0.079885	1.935	0.05347	0.19387
L-Arginine:HCl (uM)	-0.079774	-1.9323	0.053803	0.19387
Allantoate	0.076184	1.8448	0.065567	0.23226
Picolinic acid	0.074568	1.8055	0.071514	0.24911
Hexadecanoic acid (uM)	0.073743	1.7854	0.074715	0.25599
D-Fructose 1-6-bisphosphate	-0.073026	-1.768	0.07759	0.26155
Guanidinoacetate	0.07203	1.7437	0.081734	0.27115
3-Sulfino-L-alanine	0.070972	1.718	0.086332	0.27995
O-Octanoyl-L-carnitine (C8) (uM)	0.07064	1.7099	0.087815	0.27995
acyl-C5:1 (Tiglylcarnitine)	-0.070509	-1.7067	0.088406	0.27995
N-N-Dimethylglycine	0.069471	1.6815	0.093208	0.29075
Octadecanoic acid (stearic acid)	0.067753	1.6397	0.10161	0.31229
gamma-L-Glutamyl-L-cysteine	0.067027	1.622	0.10534	0.31479
Nicotinamide	0.066735	1.6149	0.10687	0.31479
Hypotaurine	0.066721	1.6146	0.10694	0.31479
5-Hydroxyisourate	-0.064609	-1.5633	0.11853	0.34119
IDP	0.064497	1.5606	0.11917	0.34119
trans-4-Hydroxy-L-proline	0.063958	1.5475	0.12229	0.34539
Arachidonic acid (Eicosatetraenoic acid)	0.062946	1.5229	0.12833	0.35762
Spermidine	-0.062219	-1.5052	0.13281	0.36522
acyl-C4-DC	-0.060546	-1.4646	0.14357	0.38475
Pyridoxal	-0.060543	-1.4645	0.14359	0.38475
L-Glutamine	-0.059307	-1.4345	0.15196	0.40203
3-Phospho-D-glyceroyl phosphate	-0.055906	-1.352	0.17691	0.46217
Pantothenate	0.054825	1.3258	0.18544	0.47451
L-Proline (uM)	0.054549	1.3191	0.18766	0.47451
Ornithine	0.054453	1.3167	0.18844	0.47451
Linoleate	0.053696	1.2984	0.19467	0.48436
3-Phosphonooxypyruvate	0.052981	1.281	0.20069	0.49345
Homocarnosine	-0.051987	-1.2569	0.20928	0.50859
L-Asparagine	-0.050957	-1.232	0.21845	0.52479
L-Phenylalanine (uM)	0.05028	1.2156	0.22465	0.52716
L-Valine	-0.050221	-1.2141	0.22518	0.52716
acyl-C8 (L-octanoylcarnitine	0.050003	1.2089	0.22721	0.52716
L-Tryptophan	0.049755	1.2028	0.22953	0.52716
Diphosphate	-0.04927	-1.1911	0.2341	0.53181
L-Serine	-0.047086	-1.1382	0.25552	0.56883
acyl-C14:1 (Tetradecenoyl Carnitine)	0.047048	1.1373	0.2559	0.56883
acyl-C2 (acetyl-carnitine)	0.046582	1.126	0.26064	0.56883
D-Glyceraldehyde 3-phosphate	-0.04652	-1.1245	0.26128	0.56883
L-Aspartate	-0.046204	-1.1168	0.26453	0.56988
L-Formylkynurenine	-0.045946	-1.1106	0.26722	0.56988
alpha-D-Ribose 1-phosphate	-0.045496	-1.0997	0.27194	0.57409
gamma-Glutamyl-Se-methylselenocysteine	0.044892	1.085	0.27836	0.57882
Putrescine	-0.044731	-1.0811	0.28008	0.57882
Phosphoenolpyruvate	-0.044509	-1.0757	0.28249	0.57882
D-Erythrose 4-phosphate	-0.043947	-1.0621	0.28861	0.58093
acyl-C16:1 (Hexadecenoyl-carnitine)	0.043905	1.0611	0.28907	0.58093
Carnosine	-0.043587	-1.0534	0.29259	0.58234
O-Butyryl-L-carnitine (C4) (uM)	0.043338	1.0474	0.29535	0.58234
acyl-C14 (O-tetradecanoyl-L-carnitine)	0.042634	1.0303	0.30328	0.58662
Indole-3-acetaldehyde	0.042434	1.0255	0.30555	0.58662
L-Histidine	0.042399	1.0247	0.30594	0.58662
Pentanoate	0.041749	1.0089	0.31342	0.5955
Glycine	0.041006	0.99095	0.32212	0.60652
acyl-C3 (propionyl-carnitine)	0.040573	0.98047	0.32726	0.6107
L-Proline	0.039887	0.96384	0.33552	0.62057
acyl-C10:1 (O-Decenoyl-L-carnitine)	0.038646	0.93382	0.35078	0.64228
Dihomo-g-Linolenic acid	0.037867	0.91498	0.36058	0.64228
Cadaverine	0.037821	0.91385	0.36117	0.64228
Adenosine	0.037696	0.91084	0.36276	0.64228
O-Myristoyl-L-carnitine (C14) (uM)	0.03758	0.90802	0.36424	0.64228
D-Hexose 6-phosphate	0.037141	0.89741	0.36987	0.64228
(Z)-5-Oxohex-2-enedioate	0.037016	0.89438	0.37149	0.64228
2-Oxoglutarate (uM)	0.036802	0.8892	0.37426	0.64228
ITP	-0.036752	-0.88798	0.37492	0.64228
6-Phospho-D-gluconate	-0.036434	-0.88029	0.37906	0.6441
2-Oxoglutarate	0.035617	0.86054	0.38984	0.65461
Cytidine	-0.035492	-0.85751	0.39152	0.65461
L-Leucine	0.035089	0.84775	0.39692	0.65839
Citric acid (uM)	0.034351	0.82991	0.40693	0.66967
5-Hydroxyindoleacetate	0.033237	0.80296	0.42232	0.67784
Octanoic acid	0.033176	0.8015	0.42317	0.67784
N-Acetylornithine	0.03312	0.80013	0.42396	0.67784
O-Isovaleryl-L-carnitine (C5) (uM)	0.033055	0.79857	0.42486	0.67784
Dopamine	-0.032824	-0.79297	0.42812	0.67786
5-Guanidino-2-oxopentanoate	-0.032177	-0.77733	0.43728	0.68715
acyl-C18:1 (O-octadecenoyl-L-carnitine)	0.031002	0.74892	0.45421	0.70843
L-Glutamic acid (uM)	0.02948	0.71213	0.47667	0.72901
GTP	0.029411	0.71046	0.4777	0.72901
Sphinganine 1-phosphate	0.029366	0.70937	0.47838	0.72901
Inosine	0.029071	0.70223	0.48282	0.72901
Glutathione disulfide	-0.028937	-0.69898	0.48484	0.72901
Fumarate (uM)	0.027967	0.67554	0.4996	0.74047
L-Isoleucine	-0.027944	-0.67499	0.49995	0.74047
Fumarate	0.02774	0.67005	0.50309	0.74047
L-Homocysteine	0.026973	0.65151	0.51497	0.74322
Adenosine (uM)	0.026966	0.65135	0.51508	0.74322
Taurine	0.026931	0.65049	0.51563	0.74322
GDP	-0.026072	-0.62972	0.52912	0.75744
L-Aspartic acid (uM)	-0.025761	-0.62222	0.53404	0.75929
L-Tyrosine (uM)	0.025454	0.6148	0.53893	0.76105
Sphingosine 1-phosphate	-0.024953	-0.60269	0.54695	0.7672
acyl-C5 (isovalerylcarnitine)	-0.024324	-0.58749	0.5571	0.77623
UDP-N-acetyl-D-glucosamine	-0.023916	-0.57762	0.56374	0.78028
acyl-C18 (Octadecanoyl-L-carnitine)	-0.02356	-0.56903	0.56956	0.78157
Guanosine	-0.023402	-0.56521	0.57215	0.78157
Glutathione	-0.022659	-0.54725	0.58442	0.79314
acyl-C18:2 (Linoleoyl-CoA)	-0.022287	-0.53826	0.5906	0.79363
L-Serine (uM)	-0.022023	-0.53188	0.59501	0.79363
gamma-Glutamyl-gamma-aminobutyrate	0.021924	0.52949	0.59667	0.79363
Succinate (uM)	0.021632	0.52244	0.60157	0.79363
UDP-glucose	-0.020905	-0.50487	0.61384	0.79363
Glutathione (uM)	-0.020848	-0.5035	0.6148	0.79363
Sedoheptulose 1-phosphate	-0.020736	-0.50079	0.61671	0.79363
Pyruvate	0.020595	0.49737	0.61911	0.79363
Sphingosine 1P (uM)	-0.020393	-0.4925	0.62255	0.79363
L-Phenylalanine	0.020381	0.49222	0.62275	0.79363
Uracil	0.019929	0.48129	0.63049	0.79862
O-Palmitoyl-L-carnitine (C16) (uM)	0.019323	0.46666	0.64092	0.80476
acyl-C4 (butanoyl-l-carnitine)	-0.019201	-0.46369	0.64304	0.80476
ATP	0.018583	0.44876	0.65377	0.81202
Succinate	0.01829	0.4417	0.65887	0.81202
(S)-Malate	0.018197	0.43945	0.6605	0.81202
L-Lysine	0.017526	0.42325	0.67227	0.81726
L-Carnitine (C0) (uM)	-0.017509	-0.42282	0.67258	0.81726
L-Tyrosine	0.016916	0.4085	0.68306	0.81822
L-Methionine (uM)	0.01649	0.39821	0.69062	0.81822
Tryptophan (uM)	0.016392	0.39584	0.69237	0.81822
L-Arginine	-0.016388	-0.39575	0.69244	0.81822
Lactate (uM)	0.01636	0.39506	0.69294	0.81822
3-Methyleneoxindole	0.015935	0.38481	0.70052	0.82111
L-Threonine	-0.015783	-0.38113	0.70325	0.82111
L-Histidine:HCl:H2O (uM)	0.015306	0.36961	0.7118	0.82648
Hypoxanthine	-0.014967	-0.36143	0.71791	0.82897
(5-L-Glutamyl)-L-glutamine	-0.013983	-0.33767	0.73574	0.84488
UDP	0.013115	0.31671	0.75158	0.85836
acyl-C16 (L-Palmitoylcarnitine)	0.012257	0.29597	0.76736	0.8703
sn-Glycerol 3-phosphate	-0.012094	-0.29204	0.77036	0.8703
L-Adrenaline	-0.0089861	-0.21698	0.8283	0.92696
(R)-S-Lactoylglutathione	-0.0089286	-0.21559	0.82938	0.92696
L-Isoleucine (uM)	0.0083914	0.20262	0.8395	0.92821
L-Methionine	-0.0082386	-0.19893	0.84239	0.92821
L-Threonine (uM)	-0.0081625	-0.19709	0.84382	0.92821
L-Glutamate	-0.0060991	-0.14727	0.88297	0.96232
Guanine	-0.006043	-0.14591	0.88404	0.96232
gamma-L-Glutamyl-D-alanine	0.0053147	0.12833	0.89793	0.96436
Lactate	-0.0052092	-0.12578	0.89995	0.96436
2-Phospho-D-glycerate	0.004306	0.10397	0.91723	0.96436
4-Pyridoxate	0.0042043	0.10151	0.91918	0.96436
CMP-N-acetylneuraminate	-0.0041028	-0.099065	0.92112	0.96436
L-Alanine (uM)	-0.0040344	-0.097413	0.92243	0.96436
Serotonin	-0.0034198	-0.082573	0.93422	0.96436
L-Valine (uM)	-0.003274	-0.079053	0.93702	0.96436
acyl-C6 (hexanoyl-l-carnitine)	0.0029839	0.072047	0.94259	0.96436
L-Lysine:2HCl (uM)	-0.0029733	-0.071793	0.94279	0.96436
L-Glutamine (uM)	-0.0028967	-0.069941	0.94426	0.96436
acyl-C20:4	-0.0028275	-0.068271	0.94559	0.96436
L-Alanine	0.0028115	0.067886	0.9459	0.96436
ADP	-0.0019135	-0.046201	0.96317	0.97719
S-Adenosyl-L-homocysteine	-0.0013524	-0.032655	0.97396	0.97883
Cys-Gly	-0.0013426	-0.032416	0.97415	0.97883
L-Leucine (uM)	0.00065776	0.015882	0.98733	0.98733

## Sheet: 5 - REDS Index and Arginine
Sheet 5	Arginine metabolism and metadata in REDS Index (Age, Sex, BMI, Ethnicitiy)
Random.ID	Age	Sex	Ethnicity	BMI	L-arginine	Ornithine	L-Citrulline	Spermidine	N1-Acetylspermidine	Spermine	N1-Acetylspermine	Creatine	Guanidinoacetate	Creatinine
RO000001	33	M	CAUCASIAN_OTHER	25.7243	1.22375	0.680391	0.814247	0.58835	0.306579	0.215698	0.907788	0.630472	1.2289	0.988275
RO000002	49	F	CAUCASIAN_OTHER	30.5503	0.569672	1.30225	0.782723	0.727266	0.873779	0.606615	0.899861	0.937605	0.788867	0.815514
RO000003	50	M	CAUCASIAN_OTHER	22.4525	1.36181	0.945532	1.03385	1.34727	0.705838	0.888486	1.64143	0.84475	1.11792	0.947846
RO000004	51	M	CAUCASIAN_OTHER	26.5784	1.18105	1.20945	1.29967	1.45	0.701404	1.92345	2.76159	1.36636	1.0762	1.17879
RO000005	71	M	HIGH	27.8913	1.07009	0.978007	1.46365	1.01821	1.51483	0.348374	0.923616	0.995376	1.03891	1.84564
RO000006	64	M	CAUCASIAN_OTHER	25.6204	0.598232	1.12697	0.97874	0.765904	0.919957	0.220014	0.37281	0.828603	1.06783	1.28271
RO000007	46	F	HISPANIC	27.4324	0.610543	0.685683	0.836328	1.30738	0.547084	3.36393	2.45717	1.54915	1.12665	0.757038
RO000008	63	M	CAUCASIAN_OTHER	34.9676	1.19805	1.10531	1.46811	0.771332	0.439712	2.96466	0.665184	1.01609	1.75527	1.29078
RO000009	81	F	HIGH	23.4011	0.804574	1.49475	1.19352	1.38507	0.999743	1.46213	1.68583	1.88408	1.08383	0.856059
RO000010	57	F	HIGH	26.6229	0.789403	0.897814	0.935215	0.636276	0.53261	1.17441	1.18968	0.973262	0.48287	0.85005
RO000011	54	F	CAUCASIAN_OTHER	33.9614	0.674533	0.753616	0.708633	1.01557	0.468689	5.05066	2.06308	0.749387	0.498587	0.932933
RO000012	61	F	CAUCASIAN_OTHER	27.2592	1.0482	0.74779	0.747962	1.14449	1.16442	1.93035	0.973352	1.10601	0.453257	0.847513
RO000013	51	F	HIGH	23.1283	0.846783	1.0654	1.28297	0.73376	1.38486	0.529044	0.999729	1.25737	1.28981	0.893183
RO000015	46	F	HIGH	22.887	0.881085	0.977224	1.14816	0.909353	1.48613	0.973785	1.05772	0.713848	0.881248	0.767541
RO000016	37	F	HIGH	27.4059	0.80042	0.638692	0.808398	0.808142	0.788235	1.76667	0.732225	1.14305	0.502782	0.935363
RO000017	56	M	HIGH	22.3756	1.34077	1.18454	0.943685	0.881627	0.721505	2.25657	1.17605	1.16196	1.39481	1.21955
RO000018	54	M	HIGH	29.8341	0.729867	0.781916	0.892694	0.846172	0.552597	0.5117	1.24843	0.857433	1.3922	1.04967
RO000019	71	M	HIGH	29.9851	1.11607	0.921249	1.06477	1.50024	1.00026	0.659257	2.22368	1.18478	1.65948	1.4032
RO000020	59	F	HIGH	22.2963	0.576023	1.31642	1.25289	0.97919	1.15501	0.42116	1.0442	1.08081	0.660336	1.00827
RO000022	64	M	CAUCASIAN_OTHER	29.5316	0.768791	0.92592	1.0646	0.967523	0.761885	1.3036	0.781953	1.1265	0.316481	1.46317
RO000023	78	F	CAUCASIAN_OTHER	30.2284	0.607016	1.09392	1.09552	1.37706	0.925391	2.81441	1.99921	1.37015	0.556197	0.920302
RO000024	64	M	AFRAMRCN	31.8693	1.0381	1.10622	0.712246	1.37896	0.911644	1.59638	2.04748	1.14042	2.04798	1.31094
RO000025	71	M	HIGH	28.728	1.168	0.853714	1.22496	1.06062	1.20664	1.18835	0.901526	1.53259	1.41291	1.13201
RO000026	65	M	CAUCASIAN_OTHER	28.6939	1.27384	0.802536	0.952778	1.03279	1.21813	0.32824	0.9024	1.44569	0.42051	1.04067
RO000027	38	M	CAUCASIAN_OTHER	25.0878	2.13585	1.04609	1.11144	0.713781	0.66338	0.550924	0.612989	0.659889	0.979906	0.89551
RO000028	50	F	CAUCASIAN_OTHER	42.2083	0.73293	1.28352	1.05599	1.35497	0.710272	0.374422	1.45695	1.17509	0.267026	0.934794
RO000029	56	M	HIGH	24.3898	1.20461	1.29266	1.19042	0.913003	1.64382	0.473409	0.84669	0.862657	1.64488	1.06588
RO000030	65	M	HIGH	26.5784	0.707145	1.11738	1.48086	0.831808	0.838114	1.07727	0.534369	0.835627	1.14512	1.24388
RO000031	77	F	HIGH	21.4644	0.412562	1.21625	1.34734	1.19705	1.1523	1.62712	1.04408	1.07701	0.834224	0.91364
RO000032	48	F	CAUCASIAN_OTHER	23.2947	0.596396	0.824805	0.746509	1.02048	1.39522	1.11566	0.897203	0.991574	0.334308	0.802048
RO000033	63	F	CAUCASIAN_OTHER	24.8535	0.726182	1.00598	1.21275	1.16397	0.721054	1.40025	1.45818	1.04909	1.56375	0.950774
RO000034	55	F	CAUCASIAN_OTHER	26.6028	1.06856	1.02427	0.88186	1.49587	1.41399	1.73569	1.71685	1.05219	0.525951	0.936184
RO000035	32	F	CAUCASIAN_OTHER	36.9006	1.01416	0.635061	0.421094	0.785891	0.713465	2.56363	1.91462	1.01315	0.261597	0.878218
RO000036	53	F	CAUCASIAN_OTHER	26.5784	0.581622	1	0.800249	1.4931	1.93071	0.588764	2.23599	0.917971	0.855767	0.932408
RO000037	54	M	CAUCASIAN_OTHER	33.7153	1.71884	0.853636	1.0239	1.79675	1.70263	1.35234	1.20686	1.4168	1.64693	1.04966
RO000038	73	F	CAUCASIAN_OTHER	38.2698	1.15757	0.887136	1.03894	1.1929	1.48824	0.293163	1.83998	0.612125	1.23625	0.75498
RO000039	23	M	HISPANIC	37.6532	2.10279	0.835193	0.801143	0.943098	0.785583	1.95491	1.4102	0.75388	1.00506	0.840139
RO000040	19	F	HISPANIC	27.4609	1.11267	1.00106	0.821078	1.45062	1.69051	2.06826	2.72715	1.05464	1.42181	0.877298
RO000041	55	F	CAUCASIAN_OTHER	22.5941	0.613467	0.917	0.880973	2.86893	3.21907	4.08373	5.11175	0.986007	0.7635	0.811674
RO000042	59	F	CAUCASIAN_OTHER	24.208	1.148	1.09952	1.44117	0.864042	1.35453	0.812714	0.64344	0.841438	1.08574	1.03225
RO000043	68	F	CAUCASIAN_OTHER	22.4627	0.861942	0.679024	0.820681	0.968158	0.790874	1	1.19546	1.11961	0.304527	0.931609
RO000044	62	M	CAUCASIAN_OTHER	25.1022	0.807498	1.10615	0.944788	0.857969	1.42737	1.38868	0.549867	0.88522	1.50962	1.20545
RO000045	52	M	CAUCASIAN_OTHER	32.3203	0.858952	1.39586	0.892401	1.31767	1.59804	2.32568	1.74815	0.915845	1.22177	1.17713
RO000046	74	M	HIGH	27.2592	0.64064	0.85865	1.00529	1.41075	1.34414	1.98819	1.59631	1.14869	0.946033	1.07295
RO000047	49	F	HIGH	22.4627	1.08125	1.21336	0.845091	1.15173	2.14355	0.4352	0.723154	1.3021	0.344892	1.06952
RO000048	39	F	CAUCASIAN_OTHER	21.4539	0.932845	0.735406	0.863558	1.37442	1.44072	4.46914	2.24829	1.17563	0.784126	1.13151
RO000049	28	M	CAUCASIAN_OTHER	27.194	1.73199	1.33823	1.07926	0.99816	1.47709	0.656556	0.689985	0.850962	1.39652	1.11719
RO000050	37	F	CAUCASIAN_OTHER	27.4609	1.07451	0.745321	0.85648	0.596329	0.89461	1.40684	0.822448	1.1533	1.49175	1.04466
RO000052	71	F	CAUCASIAN_OTHER	37.8839	0.688767	1.04862	1.23841	0.576279	0.543178	0.257016	0.388095	0.84599	0.786373	1.06725
RO000053	71	F	CAUCASIAN_OTHER	29.8565	1.32061	1.24046	1.03021	0.999024	1.13222	0.352742	0.74642	1.09933	0.683051	0.885728
RO000054	48	F	CAUCASIAN_OTHER	21.7971	0.683498	0.624829	0.821808	0.978583	1.7006	1.01139	1.31607	0.771326	0.892808	0.922976
RO000055	62	F	CAUCASIAN_OTHER	22.2379	1.10066	1.20887	0.885879	1.4255	1.50339	1.714	1.09426	1.2595	0.854803	1.32234
RO000056	52	M	CAUCASIAN_OTHER	36.0425	1.09091	1.36768	0.69138	1.53621	1.66197	2.29582	1.40526	1.12269	0.810472	1.24541
RO000057	53	F	CAUCASIAN_OTHER	27.4544	0.53662	1.24071	1.15216	0.725171	0.966946	0.583584	1.30146	0.802763	1.56859	0.906914
RO000058	35	F	CAUCASIAN_OTHER	27.4059	0.915396	1.03723	1.08807	0.938716	1.55137	0.58607	1.81151	0.965144	1.25299	0.856122
RO000059	68	M	CAUCASIAN_OTHER	25.5376	0.883629	1.00782	1	0.695715	0.637774	0.460831	0.26599	1.16685	0.408349	1.79489
RO000061	67	M	HIGH	25.5205	1.23218	0.804338	0.835535	1.24397	0.993819	1.42798	1.81276	1.00183	1.0698	1.41469
RO000062	26	F	CAUCASIAN_OTHER	22.7314	1.52111	0.944505	0.804426	1.11421	1.19443	0.289867	1.60625	0.962646	0.771036	0.82075
RO000063	44	F	CAUCASIAN_OTHER	35.845	1.12436	0.815324	0.655377	0.696568	0.51088	0.312283	1.00027	0.856922	0.611026	1.05587
RO000064	57	M	CAUCASIAN_OTHER	32.998	1.178	1.0733	0.958949	1.22937	0.874181	2.03658	0.788512	1.57587	0.347961	1.25996
RO000065	75	F	CAUCASIAN_OTHER	25.4014	1.29222	1.61184	1.15908	0.614329	0.800385	0.444391	0.565689	0.936002	1.7926	0.905888
RO000066	53	M	CAUCASIAN_OTHER	21.5204	0.828103	0.952833	0.743836	0.881941	0.271318	0.956927	0.712642	0.87192	0.762584	1.17763
RO000067	68	F	CAUCASIAN_OTHER	21.7267	1.1095	1.4733	1.37869	1.37226	2.38454	2.71653	3.59181	1.33195	0.861373	0.842023
RO000068	61	M	HIGH	30.1286	0.872189	1.171	1.17971	0.927864	0.537499	1.71424	0.994891	1.43797	1.3953	1.4658
RO000069	62	F	CAUCASIAN_OTHER	25.0854	0.717159	1.03013	1.13296	1.15501	1.01834	0.25107	0.962412	0.924235	1.48934	0.890445
RO000070	31	F	CAUCASIAN_OTHER	23.4011	0.804375	0.904775	0.580142	1.06343	0.393817	6.8754	1.04583	1.28906	0.624656	0.734121
RO000071	65	M	CAUCASIAN_OTHER	31.8682	1.0731	0.959698	1.06753	1.03821	1.70149	0.509822	0.803764	1.1119	1.04783	1.19659
RO000072	75	F	CAUCASIAN_OTHER	37.308	0.942717	1.05308	1.10698	1.06647	0.976338	0.447253	0.613946	0.957699	1.14215	1.17045
RO000073	66	M	CAUCASIAN_OTHER	25.8245	0.956838	0.875229	0.980909	0.827467	0.392511	0.673899	1.09333	0.759871	1.1539	1
RO000074	64	F	CAUCASIAN_OTHER	21.6308	1.31071	1.19966	0.815732	0.898315	0.72014	0.205347	0.617301	0.844658	0.502552	0.810775
RO000075	69	F	CAUCASIAN_OTHER	22.312	0.810694	0.940204	0.995885	0.782007	1.49122	0.355042	0.510019	1.36975	1	1.25474
RO000076	51	M	CAUCASIAN_OTHER	26.8702	0.0075968	0.936923	0.0205681	0.00765135		0.0128671		0.000247191	0.0159886	0.0140537
RO000077	61	M	CAUCASIAN_OTHER	24.3636	1.42648	1.39562	1.11931	1.15163	0.837532	1.73624	1.42163	0.793861	1.96518	1.23074
RO000078	34	M	HIGH	24.4097	1.08086	0.808262	0.722232	1.36698	1.28029	14.4021	1.78949	1.26365	1.10752	1.11026
RO000079	60	M	CAUCASIAN_OTHER	26.9361	0.958788	1.35659	1.01561	1.10412	0.889056	0.462817	0.54094	0.948404	1.1631	1.25602
RO000080	60	F	CAUCASIAN_OTHER	30.1025	0.778249	1.16573	1.38067	0.687474	0.100717	0.244066	0.421932	1.01025	0.758712	1.01758
RO000081	66	M	HIGH	33.4695	0.624878	1.03126	1.12785	0.852847	0.368109	1.32391	0.682956	1	1.82627	1.12727
RO000082	62	F	HIGH	23.4908	1.02023	0.87208	1.26354	0.524223	0.3037	0.638722	0.545368	0.911142	0.594302	0.965556
RO000083	58	M	CAUCASIAN_OTHER	31.5633	1.04508	1.32325	0.86321	1.02702	1.45941	0.485898	0.622687	1.00064	0.83127	1.00159
RO000084	46	M	CAUCASIAN_OTHER	28.7933	1.47021	0.885658	1.46915	1	1.17878	4.1968	1.56878	1.01243	1.08577	1.28815
RO000086	40	F	CAUCASIAN_OTHER	18.4693	1.49326	0.74873	1.31817	0.828259	1.99142	1.46152	0.431265	1.24348	1.11029	1.24522
RO000087	54	F	CAUCASIAN_OTHER	23.2947	0.869305	0.901884	0.869138	1.01514	2.18318	0.297849	0.56842	0.702461	0.420053	0.834901
RO000088	45	F	CAUCASIAN_OTHER	19.5756	1.34114	0.712614	1.10217	0.751426	0.37075	0.809683	0.839241	0.920787	0.82159	1.28125
RO000089	75	M	CAUCASIAN_OTHER	25.8245	1.33466	0.967237	1.17111	0.937066	0.363396	1.00464	0.607313	0.748822	1.22178	1.22381
RO000090	63	F	CAUCASIAN_OTHER	47.6478	1.23165	0.826598	1.15988	0.812541	0.909135	0.30612	0.711315	1.0843	0.251612	1.88919
RO000091	56	F	CAUCASIAN_OTHER	47.3701	1	0.967264	1.11576	1.2187	2.00581	0.673908	0.98677	0.998413	0.358315	0.87816
RO000092	58	F	CAUCASIAN_OTHER	22.8049	0.861506	1.43513	1.27793	0.720287	1.52596	0.323241	0.59662	0.852389	1.43996	0.854381
RO000093	36	F	CAUCASIAN_OTHER	22.4627	0.796585	1.02528	0.690268	1.01086	1.17438	2.13986	1.20299	0.850235	1.3473	0.870046
RO000095	61	M	CAUCASIAN_OTHER	27.4357	0.829988	0.944451	0.550002	1.33824	1.02192	1.01815	1.70411	1.36425	1.1823	0.974157
RO000096	65	M	CAUCASIAN_OTHER	28.8862	1.09236	1.1611	0.892735	1.77146	1.12489	4.28086	1.706	1.13831	0.976589	0.993234
RO000097	58	F	CAUCASIAN_OTHER	21.7971	1.68829	1.43414	1.1606	0.544682	0.650841	0.575249	0.725677	0.610755	0.791302	0.851482
RO000098	61	F	CAUCASIAN_OTHER	26.6225	0.875069	1.00809	1.23089	1.82321	1.59538	0.615546	1.5771	1.33908	0.794535	0.982212
RO000099	63	F	CAUCASIAN_OTHER	36.3102	0.862901	0.778678	1.18791	0.606565	1.06881	0.811713	0.130581	0.886192	1.01512	1.11847
RO000100	19	F	CAUCASIAN_OTHER	25.8402	0.621489	0.849647	0.727133	1.28365	1.36526	8.93987	3.13818	1.09856	0.867047	0.898206
RO000102	58	F	CAUCASIAN_OTHER	42.9077	1	0.845159	0.864603	0.948304	0.896195	0.930988	1	1.24984	0.397119	0.859459
RO000103	54	F	CAUCASIAN_OTHER	25.6832	0.871838	1.10491	1.07677	0.523649	0.145378	0.302379	0.472148	0.910997	0.778661	0.858952
RO000104	29	F	CAUCASIAN_OTHER	23.4908	0.956275	1.05008	1.0905	0.698271	1.04627	0.552399	0.642239	0.724162	1.36512	0.898388
RO000105	55	F	CAUCASIAN_OTHER	24.6258	0.558576	0.845795	0.910183	0.552086	0.101841	1.18571	0.705049	0.94388	1.48179	0.889939
RO000106	52	M	CAUCASIAN_OTHER	32.5463	1.42486	1.55197	1.02657	1.47569	1.76133	7.29315	2.69008	1.23659	3.04956	1.04188
RO000107	58	F	CAUCASIAN_OTHER	32.6099	0.579024	0.96987	1.12693	1.18687	1.2566	0.454914	1.07177	1.24798	0.626937	0.915417
RO000108	32	M	CAUCASIAN_OTHER	26.3839	0.814591	0.678967	0.753292	0.741546	1	0.762719	0.92685	0.960602	0.765139	1.27398
RO000110	63	F	CAUCASIAN_OTHER	36.1264	0.915884	0.553761	1.00977	1.00813	1.87999	1.84533	0.987335	0.693008	0.935689	0.982542
RO000111	47	M	CAUCASIAN_OTHER	26.3176	1.82397	1.02887	1.22899	0.843421	0.366854	1.30172	0.592613	1.02649	1.76428	1.04471
RO000112	66	F	CAUCASIAN_OTHER	30.7822	0.743247	0.817952	0.98137	1.10688	1.18075	0.778716	2.04192	1.52565	0.365975	0.984986
RO000113	26	F	CAUCASIAN_OTHER	19.5756	1.03408	0.932741	0.802728	0.651851	1.65636	0.440415	0.765692	1.13145	1.83674	0.914535
RO000114	77	F	CAUCASIAN_OTHER	28.3153	0.907813	1.09428	1.34027	0.921023	0.508343	0.752195	0.806075	1.33217	0.302026	0.952968
RO000115	59	F	CAUCASIAN_OTHER	20.0683	1.22824	1.29319	0.48638	0.970841	1.67749	0.702021	2.03889	0.992182	1.12173	1.04934
RO000116	62	F	CAUCASIAN_OTHER	27.0167	0.716402	1.40096	1.47911	1.17693	1.66314	1.3338	0.75931	1.23777	1.18153	0.841522
RO000117	67	F	CAUCASIAN_OTHER	29.8775	0.68507	1.08758	1.19832	0.94674	0.273776	0.689159	0.740067	0.890079	0.92407	0.76662
RO000118	45	M	CAUCASIAN_OTHER	25.0878	0.992931	1.12193	0.885175	1.05217	0.877833	6.00268	0.761526	1.35257	1.20542	1.39567
RO000119	64	F	CAUCASIAN_OTHER	27.2769	1.59834	1.28749	1.17881	1.00245	1.28863	0.570385	0.60345	1.05398	0.82527	1.05259
RO000120	43	F	HIGH	37.3614	0.98847	1.18235	1.03763	1.84423	1.87747	6.66247	2.89505	1.49667	0.2498	1.05735
RO000121	48	M	CAUCASIAN_OTHER	25.7243	0.97637	0.867723	1.36977	0.81208	0.477866	2.74756	0.87418	1.05348	1.22149	1.18075
RO000122	60	M	HIGH	24.8232	1.04787	0.86387	1.08021	1.04794	0.759584	1.59063	1.86745	1.82422	1.8829	1.05386
RO000123	64	F	HIGH	21.7971	1.1748	1.24274	0.82852	0.645494	0.973167	0.544198	1.0837	0.794609	1.35825	0.872883
RO000124	81	M	HIGH	23.4011	1.45039	0.918833	1.31728	0.863337	1.22044	1.39482	0.62406	1.08191	1.39768	1.43178
RO000125	60	M	HIGH	43.8708	0.990571	1.30914	1.27721	2.03979	1.70807	13.5248	4.17818	1.28999	1.95647	1.32278
RO000126	59	F	CAUCASIAN_OTHER	23.2947	0.920938	0.838431	1.06002	1.31465	0.444346	3.42243	0.704052	0.993013	1.084	0.863047
RO000127	62	F	CAUCASIAN_OTHER	24.8865	0.710808	0.782768	0.886878	1	0.444036	0.681405	1.30154	0.855743	0.782797	0.787099
RO000128	36	F	CAUCASIAN_OTHER	25.2297	1.03368	0.708372	1.31693	0.703749	0.560395	1.00485	1.55361	1.16645	1.23541	0.994183
RO000129	54	M	HIGH	32.2773	0.756207	0.923289	0.953997	0.876926	2.16538	4.15181	2.07595	1.40965	0.941682	1.1622
RO000130	56	F	CAUCASIAN_OTHER	28.3396	0.68173	0.913706	0.834948	1.03211	0.606049	0.394848	1.08918	0.693629	1.29783	0.890235
RO000131	49	M	CAUCASIAN_OTHER	25.8456	0.831546	0.882049	0.938828	0.812098	1.62357	3.20476	2.36624	0.879316	0.961882	1.18988
RO000132	54	M	HIGH	20.8031	1.06496	1.15338	1.07633	0.844289	0.893397	1.74163	0.686449	1.12524	1.36634	0.842127
RO000133	28	F	CAUCASIAN_OTHER	20.9803	0.909842	1.02643	0.774648	0.883063	1.0735	1.49138	1.01417	0.746363	0.800415	1.10586
RO000134	74	F	CAUCASIAN_OTHER	21.6308	1.31434	1.3648	1.51944	0.537727	0.830624	0.520697	0.476241	0.826083	1.01202	0.743118
RO000135	78	F	CAUCASIAN_OTHER	23.1702	1.8031	1.26373	0.758245	0.778876	0.252723	0.183142	0.882614	0.958609	2.23303	1.0049
RO000136	61	M	HISPANIC	33.9024	1.65412	1.00739	0.655717	1.63395	1.15796	0.625287	2.25763	1.36104	0.032411	1.15204
RO000137	37	F	CAUCASIAN_OTHER	31.0082	0.523271	0.68145	1.00226	1.08405	0.561191	6.64443	1.57127	1.20549	0.330455	1.01102
RO000138	75	F	HIGH	36.0425	0.666088	1.18159	0.935619	1.80995	2.48816	1.48156	0.881833	1.31384	0.650796	0.967902
RO000139	27	F	HISPANIC	21.7267	0.661762	0.692693	0.656911	1.38394	1.77224	0.831737	1.29531	0.872665	0.223015	0.774608
RO000140	51	F	CAUCASIAN_OTHER	18.9002	1.14657	0.936928	0.865841	1.23794	1.50923	1.37299	0.71736	0.845396	0.462408	0.839275
RO000141	50	F	CAUCASIAN_OTHER	24.5606	0.377549	1.01887	1.68171	0.550688	0.339489	0.533161	1.25063	1.08628	1.73259	0.923283
RO000142	49	F	CAUCASIAN_OTHER	25.1022	0.71637	1.09851	1.1802	1.4978	0.755608	2.57378	1.41599	1.12787	1.01747	0.99433
RO000143	77	M	CAUCASIAN_OTHER	26.4439	1.2657	0.929817	1.3285	1.24296	1.0958	1.85833	1.55354	1.54713	1.28388	1.12863
RO000144	40	F	CAUCASIAN_OTHER	20.5244	0.711106	0.790386	0.902826	0.829327	1.18553	1.19285	1.83162	1.0803	1.21518	1.01821
RO000145	35	F	HIGH	32.0044	0.684345	1.28505	1.00057	1.03911	0.857134	2.82423	1.30389	0.941841	1.48538	0.910974
RO000146	62	F	CAUCASIAN_OTHER	27.4544	1.8827	1.06798	0.692783	1.07384	1.15811	0.50093	0.777476	1.33188	0.698135	1.38699
RO000147	37	M	CAUCASIAN_OTHER	28.7449	1.34474	1.3996	1.03174	0.938107	0.771278	0.874514	1.07107	0.658528	1.63512	1
RO000148	35	F	CAUCASIAN_OTHER	27.4609	0.800364	0.875425	0.568281	1.17803	1.45016	1.53051	0.575622	1	0.639808	0.814073
RO000149	69	F	CAUCASIAN_OTHER	28.871	1.21352	1.51437	0.834574	0.947056	0.442351	0.493335	0.788325	0.737083	0.728158	0.860999
RO000150	42	F	CAUCASIAN_OTHER	27.981	0.492795	0.878759	1.17178	1.94215	1.7464	9.11329	5.15994	1.46484	1.5951	1.01476
RO000151	46	F	CAUCASIAN_OTHER	26.946	1.27384	1.01699	1	0.810252	0.988961	0.810336	0.983306	0.839337	1.04258	0.823553
RO000152	58	M	CAUCASIAN_OTHER	39.243	1.019	1.14186	0.737476	1.6756	2.30279	2.54666	1.62193	1.19669	1.23067	0.931999
RO000153	58	F	CAUCASIAN_OTHER	43.5591	0.652104	1.25989	1.30887	1.31419	1.13806	0.670007	2.28837	1.3655	1.02366	1.08695
RO000154	36	F	CAUCASIAN_OTHER	21.7267	1.36012	0.941052	0.452352	1.45936	1.42608	3.0834	0.934382	1.07452	0.414042	0.899676
RO000155	35	F	CAUCASIAN_OTHER	46.1566	1.2654	0.68832	0.686971	1.9819	2.35828	0.690459	3.1398	1.7124	0.420167	1.05853
RO000156	64	F	CAUCASIAN_OTHER	32.7677	1.09362	0.911028	1.07665	0.960298	0.921599	0.359733	0.900663	0.886616	0.306628	0.8949
RO000157	20	F	CAUCASIAN_OTHER	21.3972	1.19093	1.13812	0.838935	0.641797	1.13206	0.694316	0.543805	0.767383	0.880602	0.600501
RO000158	52	F	CAUCASIAN_OTHER	56.6306	1.40093	0.660661	1.06986	0.842471	0.907271	0.461137	0.777373	1.0957	1.30777	0.897467
RO000159	57	F	CAUCASIAN_OTHER	37.1958	0.94502	0.934349	1.00965	1.25303	0.696046	1.251	0.834153	1.62316	1.71929	1.17698
RO000160	65	F	CAUCASIAN_OTHER	32.4462	0.954173	1.00191	1.56648	1.21405	1.2667	0.329084	1.36397	0.906154	1.0974	1.34015
RO000161	65	F	CAUCASIAN_OTHER	21.7267	0.938109	1.03908	0.834357	1.21162	1.64921	1.28404	0.965932	1.18078	0.437986	1.31594
RO000162	66	M	CAUCASIAN_OTHER	29.9947	0.683727	0.99241	1.23493	1.62696	0.620787	5.26599	1.89609	1.88178	1.18017	1.14038
RO000163	18	F	CAUCASIAN_OTHER	23.4011	0.914163	0.814271	0.557024	1.10946	0.814775	1.26944	1.61554	0.851913	0.75592	0.813719
RO000164	81	M	CAUCASIAN_OTHER	32.2606	0.631786	1.09699	1.81883	1.03559	1.50633	0.896405	1.19676	0.838788	1.33599	1.35151
RO000165	73	M	HIGH	35.2361	1.05423	1.28973	1.13607	1.1303	0.649662	0.468509	0.97076	1.28382	1.72667	1.70214
RO000166	20	F	CAUCASIAN_OTHER	30.8627	1.28871	0.644258	0.664518	1.1795	1.0577	3.83563	1.96476	0.981171	0.262748	0.621904
RO000167	30	F	HIGH	25.8402	1.3046	0.73584	0.96806	0.751818	0.453553	0.635781	0.736839	0.815305	0.992325	1.00686
RO000168	23	F	CAUCASIAN_OTHER	37.1189	1.55095	0.821307	0.569587	0.773008	1.21512	1.11004	1.71456	0.864914	1.09173	0.614841
RO000169	25	F	CAUCASIAN_OTHER	19.7375	1.24025	1.01123	1.13887	0.796636	1.78374	0.809328	2.75979	0.932275	0.940213	0.811558
RO000170	86	F	HIGH	32.3066	0.772161	1.12247	1.23087	1.15608	2.38921	2.54058	1.00057	1.45831	0.235993	1.11886
RO000171	65	M	HIGH	29.5316	0.759749	0.994283	1.07445	1.23659	1.59969	3.34143	0.941897	0.795755	0.797716	1.08819
RO000172	62	M	CAUCASIAN_OTHER	39.8526	1.18655	0.960399	1.02128	1.07718	1.02695	0.425999	2.10825	1.6508	0.69504	1.25858
RO000173	55	F	CAUCASIAN_OTHER	40.2887	0.723251	1.0496	1.1148	0.60922	0.732988	1.08106	0.611056	0.976826	1.44649	0.84751
RO000174	38	F	CAUCASIAN_OTHER	31.6142	1.32461	0.974375	0.923963	1.0667	0.829313	3.23534	1.02514	0.950227	1.45219	0.886543
RO000175	55	F	CAUCASIAN_OTHER	34.7477	1.24202	1.06605	0.757482	1.21048	2.03882	1.13165	0.919733	1.17181	0.448465	1.0666
RO000176	48	F	HIGH	20.5957	1.09228	0.76711	1.00294	1.40052	1.05409	9.93621	2.50562	1.47239	0.591931	1.20473
RO000177	59	M	CAUCASIAN_OTHER	22.444	1.33516	0.817869	0.944821	0.555734	0.774299	0.545685	0.37069	0.797059	0.819567	1.1915
RO000178	89	F	CAUCASIAN_OTHER	22.9985	1.50176	1	1.66623	0.656039	0.987184	1	0.576074	0.666464	0.876814	1.43762
RO000179	60	M	HIGH	23.7458	2.02434	1.22083	0.879552	1.55993	1.0079	1.98976	1.81228	1.20519	1.63895	1.13542
RO000180	59	M	CAUCASIAN_OTHER	30.6804	2.55905	1.26136	0.968875	0.845567	0.965939	0.333879	1.28535	0.9176	1.64962	1.08975
RO000181	40	F	CAUCASIAN_OTHER	30.7219	1.89641	1.00116	0.793441	0.772277	0.867984	0.531932	0.641175	0.879159	0.027025	1.07368
RO000182	75	M	CAUCASIAN_OTHER	20.9465	0.798029	1.0723	1.15347	0.526741	0.524675	0.282302	0.301378	0.809283	1.17567	1.11388
RO000183	74	F	HIGH	24.8865	0.91843	0.719507	0.933902	0.872667	0.85259	0.540755	0.85993	0.632417	0.578999	0.819571
RO000184	65	M	HIGH	22.4263	1.17905	1.51699	0.98038	0.936677	1.78147	1.33652	0.642478	0.841441	1.27738	1.26146
RO000185	22	F	CAUCASIAN_OTHER	21.4539	0.635622	0.676383	0.796378	1.20874	0.417441	7.06098	1.6374	1.38995	0.838134	0.837662
RO000186	64	M	CAUCASIAN_OTHER	25.8245	1.07211	0.755756	1.02449	0.641501	0.775505	0.560465	0.643653	0.705263	1.04333	0.86838
RO000187	59	M	CAUCASIAN_OTHER	28.1261	1.19219	1.00311	0.960925	0.660533	0.509108	2.60413	1.0094	0.908564	0.896127	1.24566
RO000188	76	M	CAUCASIAN_OTHER	24.3636	1.00175	1.42364	0.943622	1.22295	1.03817	0.491159	0.547668	1.12198	0.752819	0.990893
RO000189	59	M	CAUCASIAN_OTHER	21.7667	1.82339	0.982429	1.53733	0.75809	0.285325	1.57931	1.12975	1.11615	1.2923	1.17208
RO000190	48	M	CAUCASIAN_OTHER	26.6225	1.13902	0.980894	0.879235	0.56318	0.810235	0.528605	0.607353	0.622497	1	1.05881
RO000191	48	F	CAUCASIAN_OTHER	30.6422	1.3017	1.07315	0.778811	1.2077	0.605096	4.86604	2.05899	1.06137	1.17619	0.739823
RO000192	46	F	CAUCASIAN_OTHER	62.642	0.869797	0.676591	0.735964	1.73815	1.813	3.92236	3.89258	1.5744	0.423181	1.0634
RO000193	64	F	CAUCASIAN_OTHER	25.2914	0.884628	0.817594	0.991618	1.04217	1.66803	1.33447	0.702772	1	0.804276	1.08816
RO000194	59	M	CAUCASIAN_OTHER	25.6757	1.58319	1.08605	1.03764	0.692293	0.453544	0.24668	0.401125	0.620673	1.47042	1.14308
RO000195	64	F	CAUCASIAN_OTHER	23.026	0.994934	0.688687	1.18591	1.11023	0.436844	0.571288	0.608326	0.851271	1.12989	0.942582
RO000196	64	F	CAUCASIAN_OTHER	27.0619	0.989104	1.13451	1.17618	0.790849	0.720905	3.98892	0.779235	1.07565	0.861987	0.934177
RO000197	36	F	HISPANIC	30.9862	0.883781	0.86795	0.923898	0.875071	1.09727	5.01301	0.695208	0.830647	1.12543	0.82266
RO000198	71	M	HIGH	25.1071	1.31376	1.37927	1.81113	1.59897	1.0064	2.6113	1.79673	1.11633	1.75012	1.12913
RO000199	56	M	CAUCASIAN_OTHER	27.3167	1.27669	0.904427	0.958392	1.0417	0.955087	6.01104	0.709949	1.39398	0.554527	0.960232
RO000200	75	M	CAUCASIAN_OTHER	29.5316	1.48328	1.05684	0.959478	0.779592	0.823051	0.307003	0.876221	1.0563	1.24163	0.858241
RO000201	74	F	CAUCASIAN_OTHER	33.2964	0.818423	0.964261	1.61026	0.918448	0.834114	0.526418	1.22075	0.71042	0.875413	0.887431
RO000202	47	M	CAUCASIAN_OTHER	23.0536	1.10587	1.23185	1.22893	0.868299	1.14485	1.88803	0.599016	1.02518	1.47694	1.3732
RO000203	48	M	CAUCASIAN_OTHER	41.809	1.01649	0.762981	1.15655	0.886894	0.965802	0.793215	0.510849	0.931479	0.710635	1.00731
RO000204	53	M	CAUCASIAN_OTHER	23.3855	1.69961	1.21855	0.95724	0.855586	0.551554	1.83653	0.638882	0.592728	1.16527	0.977477
RO000206	62	M	CAUCASIAN_OTHER	26.8288	1.4892	1.05173	1.23474	1.52803	1.00656	0.991711	3.52735	0.819501	1.28624	1.07927
RO000207	53	F	HIGH	36.5765	1.4051	1.07021	0.96732	1.82138	1.56678	5.9067	4.37424	1.62061	0.562953	0.791512
RO000208	58	M	CAUCASIAN_OTHER	31.7465	1.2934	1.12378	1.68521	0.739402	0.354992	1.25253	0.535417	0.861862	1.60702	1.2063
RO000209	58	M	HIGH	24.0987	2.55363	1.20721	0.771663	0.920938	1.27296	1.05151	0.745011	0.780984	2.09725	1.39458
RO000210	68	M	CAUCASIAN_OTHER	28.8851	0.896795	1.08062	0.724335	1	1.439	7.27526	1.52303	1.13961	0.504318	1.33827
RO000211	59	F	CAUCASIAN_OTHER	24.3253	0.636103	0.823533	0.937786	0.670644	0.170853	0.504256	0.482636	1.0579	0.927467	0.998795
RO000212	63	F	HIGH	30.8936	0.504292	1.47092	0.904345	1.27296	1.53995	0.490368	0.613785	2.08788	0.829939	1.07696
RO000213	67	M	HIGH	39.0478	1	0.711768	0.784799	1.4546	1.24737	1.63603	1.04531	0.939394	1.08919	1.01429
RO000214	64	M	CAUCASIAN_OTHER	27.3167	1.27356	1.00785	1.17836	0.955552	0.714344	0.254145	1.02743	0.533648	1.45549	1.49693
RO000215	48	F	CAUCASIAN_OTHER	44.2807	1.39276	0.859876	0.629126	0.78507	1.39385	1.0924	0.604587	1.3638	0.307437	0.916763
RO000216	65	M	CAUCASIAN_OTHER	27.0435	1.5721	1.41759	0.887892	0.944152	1.06708	1.18348	1.08839	0.900954	1.64072	1.30512
RO000217	59	M	CAUCASIAN_OTHER	26.1497	1.63467	1.3622	0.794623	1.1625	0.649622	1.92509	0.705797	1.08279	1.52004	1.24894
RO000218	47	M	AFRAMRCN	37.9481	1.69622	0.9162	1.13662	0.64278	0.331062	1.00841	1.13074	0.815437	1.93607	1.03461
RO000219	34	M	AFRAMRCN	34.8641	1.78705	1.06393	0.66418	0.854671	1.27142	1.27224	0.579648	1.03172	2.57117	1.1949
RO000220	53	M	CAUCASIAN_OTHER	32.2806	1.65325	0.942464	1.01244	1.25527	1.21588	0.94683	1.88736	0.909508	1.54252	1.02446
RO000221	47	F	CAUCASIAN_OTHER	22.1404	1.04511	0.8952	0.895335	1.13174	0.377674	0.746228	0.69179	0.752505	1.21799	0.61232
RO000222	47	M	HIGH	45.1882	1.09349	0.951008	1.13668	1.51436	1.66697	1.00349	2.54984	0.95599	1.4526	1.13791
RO000223	52	M	CAUCASIAN_OTHER	24.5443	0.664172	0.906833	1.35483	1.10139	1.06561	1.34264	0.74346	0.722996	1.29904	0.996993
RO000224	67	M	CAUCASIAN_OTHER	29.384	0.726156	1.62372	1.87458	2.2219	1.64408	5.64894	3.97683	2.00429	2.92181	1.43809
RO000225	58	F	HIGH	25.8599	0.980544	1.17841	0.668114	0.836869	0.88771	0.318079	0.657787	0.80476	0.547378	0.785345
RO000226	52	F	CAUCASIAN_OTHER	19.788	1.18181	1.00742	1.144	0.571937	0.788139	0.471556	0.501159	0.894024	1.55186	0.914493
RO000227	70	F	CAUCASIAN_OTHER	26.261	1.02004	1.22273	1.54299	1.37045	1.25875	0.936022	1.40465	1.06635	0.404659	0.825032
RO000228	50	F	CAUCASIAN_OTHER	24.1029	1.46813	1.10536	0.890842	0.826016	1.26244	0.378813	0.436426	0.90639	0.562632	0.786753
RO000230	70	M	CAUCASIAN_OTHER	27.3167	1.04165	1.18761	1.48396	1.46984	1.41279	2.11743	0.872273	1.74553	1.14125	1.42898
RO000231	37	F	CAUCASIAN_OTHER	30.9862	0.881876	0.991125	0.950532	0.855539	1.17363	0.787959	0.654143	0.804599	0.782871	0.879308
RO000232	73	F	CAUCASIAN_OTHER	26.7455	0.774449	1.04242	1.0381	0.982848	0.599043	0.440078	2.37017	1.15141	0.342454	1.282
RO000233	49	M	HIGH	34.1668	1.2122	0.948646	0.387305	0.611115	0.661933	0.266772	0.764352	0.76305	0.950594	0.683301
RO000234	24	F	CAUCASIAN_OTHER	25.7446	0.750721	0.536333	0.572886	0.86936	0.984211	0.689412	1.05328	1.54926	0.432186	0.988671
RO000235	68	F	CAUCASIAN_OTHER	25.5052	0.768683	1.06633	0.718669	1.83469	1.89646	1.28703	4.45059	0.976547	0.932495	1.33628
RO000236	64	F	CAUCASIAN_OTHER	31.7465	0.541695	0.925934	1.25474	0.750473	0.710001	0.759472	1.11091	1.14323	0.711292	0.958533
RO000237	28	M	CAUCASIAN_OTHER	26.5684	1.33493	1.18087	0.876314	1.28174	1.06421	1.11048	0.780716	1.0983	2.20853	1.21874
RO000238	62	M	HIGH	40.0048	0.909698	0.77691	0.667506	1.30773	0.626697	1.33041	1.07031	1.48085	0.606557	1.29896
RO000278	45	F	HISPANIC	28.3153	1.05105	0.990132	0.703827	0.951958	0.371606	1.40864	2.0502	1.15084	1.04551	0.830783
RO000239	50	M	CAUCASIAN_OTHER	27.3335	1.2716	0.957847	0.957993	0.672464	0.372953	0.470409	0.790956	0.969216	1.42694	1.49383
RO000240	69	F	CAUCASIAN_OTHER	27.4544	1.29806	0.991377	0.849232	0.632342	0.869477	0.4192	0.265804	0.667243	0.427736	0.647862
RO000241	75	F	CAUCASIAN_OTHER	29.2612	0.773442	0.923268	0.935648	1.04521	0.599639	0.675792	1.10566	0.940714	0.340037	0.844326
RO000242	61	F	CAUCASIAN_OTHER	29.2252	1.2396	1.00155	1.1205	1.49155	1.65525	4.59269	3.16036	1.12216	0.524757	1.0932
RO000244	55	F	CAUCASIAN_OTHER	31.8821	0.956995	1.10969	1.16112	0.81357	0.489524	1.94762	1.1822	0.918021	0.915395	0.975639
RO000245	72	M	CAUCASIAN_OTHER	25.6828	1.06839	1.06128	1.45864	1.77731	2.37111	0.834755	1.53306	0.986002	1.75024	1.31505
RO000246	59	F	CAUCASIAN_OTHER	21.5204	0.752175	1.01726	1.13501	0.793291	1.29869	0.578203	1.31693	1.01943	0.375077	0.988091
RO000247	54	M	CAUCASIAN_OTHER	31.7517	0.78272	1.28998	1.05389	0.555127	0.35655	1.17461	0.363654	0.730075	1.02425	1.40836
RO000248	50	F	CAUCASIAN_OTHER	21.6308	0.723822	1.42925	1.21207	1.42294	2.02079	1.33649	1.09504	1.11382	1.22949	0.999927
RO000249	50	F	CAUCASIAN_OTHER	22.1403	0.693426	1.09949	1.67597	2.02473	1.52123	4.12732	3.84173	1.29597	1.51147	0.776799
RO000250	42	F	CAUCASIAN_OTHER	24.5606	1.09397	1.42817	1.16201	1.26214	1.44729	0.491905	0.524697	0.832974	1.065	1.15928
RO000251	19	M	CAUCASIAN_OTHER	27.7031	0.776852	1.40355	1.13069	1.41312	1.44857	2.84208	0.998239	1.50242	0.365485	1.03003
RO000253	48	M	CAUCASIAN_OTHER	35.2748	1.37766	1.04932	0.792154	0.964456	1.00055	1	0.641803	1.00055	1.70305	1.04634
RO000254	21	F	CAUCASIAN_OTHER	26.4312	0.904688	0.930602	1.12286	0.919438	0.804057	1.22808	1.60981	1.08735	0.411549	1.01845
RO000255	68	M	CAUCASIAN_OTHER	27.67	0.941105	1.23156	1.31361	1.50304	1.60594	0.695057	1.38291	1.26011	1.43854	1
RO000256	40	M	CAUCASIAN_OTHER	29.5757	0.923823	1.02025	0.756947	1.64702	1	0.457173	1.16278	1.41123	0.909249	0.996541
RO000257	25	F	CAUCASIAN_OTHER	29.1772	1.41935	0.930202	0.737723	1.20957	1.68926	0.544028	1.70005	1.06598	0.857042	0.74894
RO000258	36	F	CAUCASIAN_OTHER	23.7747	1.29231	0.745327	0.771366	1.52124	1.74274	1.63716	1.15065	1.19801	0.999342	1.06361
RO000259	52	M	CAUCASIAN_OTHER	40.6829	1.08097	1.04022	0.389375	1.34062	0.915727	3.26591	1.57046	0.708748	0.8656	0.933506
RO000260	32	M	CAUCASIAN_OTHER	28.2432	0.948774	0.895354	0.698062	1.18705	0.484262	1.42856	0.716828	0.68825	1.4067	1.02628
RO000261	68	F	CAUCASIAN_OTHER	45.0269	0.876728	0.908363	0.802036	1.42736	1.81861	4.07353	3.84346	1.19551	0.640471	1.32037
RO000262	39	F	CAUCASIAN_OTHER	24.3253	0.938327	0.714006	0.582623	1.00648	0.458323	0.703615	1.01838	1.23045	0.253983	1.06142
RO000264	70	F	CAUCASIAN_OTHER	15.7816	0.621591	0.95175	1.27152	1.56157	1.63545	1.83331	1.85346	1.69161	1.17208	1.21266
RO000265	58	M	HIGH	28.7933	0.902339	0.790415	1.12351	0.89644	0.199785	0.688687	0.36266	1.07827	0.82031	0.991857
RO000266	49	F	CAUCASIAN_OTHER	22.5941	1.32237	0.638663	1.01148	0.604106	0.824025	0.681006	0.65885	0.853111	0.750763	0.826584
RO000267	27	M	CAUCASIAN_OTHER	28.8862	1.12478	0.949007	0.869978	1.25391	1.01331	2.72798	1.56785	0.649543	1	0.860581
RO000268	83	M	CAUCASIAN_OTHER	24.4049	1.06443	1.16132	0.996923	0.881668	0.345301	1.56627	1.15641	0.67543	0.986864	0.900393
RO000269	58	F	CAUCASIAN_OTHER	24.9586	0.446123	1.0435	1.17228	0.644293	0.310562	0.295652	0.625934	0.967081	0.794083	0.980414
RO000270	64	M	CAUCASIAN_OTHER	32.736	1.0878	0.814434	1.53615	1.64569	2.43701	0.76407	2.15226	0.996694	0.388912	1.61749
RO000271	50	F	CAUCASIAN_OTHER	22.1403	0.729906	0.911153	1.14218	0.929771	1.65688	0.504324	0.82389	1.0937	0.944189	0.986347
RO000272	73	M	CAUCASIAN_OTHER	33.4695	1.2492	1.15684	0.970674	0.978634	0.852632	4.19562	1	1.00719	1.48121	1.21671
RO000273	63	M	CAUCASIAN_OTHER	29.8191	0.843722	1	1.26863	1.09603	1.16992	0.247607	0.852315	1.24806	1.43477	1.21002
RO000274	32	M	CAUCASIAN_OTHER	23.7455	1.41848	1.0246	0.687207	0.673774	0.673876	0.395309	0.845356	0.979081	1.36788	1.07366
RO000275	43	F	CAUCASIAN_OTHER	29.0223	0.669371	0.490811	0.5506	0.969592	1.401	0.970329	0.727714	0.766015	1.27702	0.98794
RO000276	65	F	CAUCASIAN_OTHER	19.788	0.969438	1.02515	1.27344	0.998106	0.996571	0.196972	1.08629	0.648411	0.907844	0.726842
RO000277	48	F	CAUCASIAN_OTHER	33.5135	0.694949	0.872949	1.06576	0.934625	1.04016	0.534272	0.833555	1.24801	0.807848	0.936714
RO000279	67	M	CAUCASIAN_OTHER	29.6578	1.46207	0.897272	1.08795	1.24345	1.5708	1.4236	1.32357	1.23608	1.61286	1.50742
RO000280	62	M	HIGH	21.1071	0.836294	1.31395	1.05979	0.641138	0.435943	0.375457	0.560243	0.75467	1.36329	1.01253
RO000281	75	M	CAUCASIAN_OTHER	31.5633	0.999482	0.832978	1.75083	1.0195	0.494268	0.368227	0.677931	0.800545	0.989358	1.07843
RO000282	74	F	CAUCASIAN_OTHER	23.9938	0.630636	0.965228	0.859276	0.988119	0.943043	0.532642	0.862064	1.00234	0.586334	0.949944
RO000284	54	M	HIGH	23.6253	1.38577	0.998999	1.52519	1.03041	0.875049	4.74789	1.59511	0.821563	2.1595	1.03338
RO000285	54	F	CAUCASIAN_OTHER	25.8402	0.885995	0.846175	1.26948	0.713029	0.260968	0.817819	0.880008	0.72985	1.23966	0.709201
RO000286	22	F	CAUCASIAN_OTHER	24.0283	0.51543	0.799251	0.940844	1.01996	1.19213	0.439297	1.49227	1.00779	1.20548	0.907983
RO000287	26	F	CAUCASIAN_OTHER	41.1862	0.531931	0.480766	1	1.18375	0.689637	1.11573	2.27602	1.08327	0.526868	0.82768
RO000288	20	F	CAUCASIAN_OTHER	22.1403	0.574058	1.10687	1.07199	1.28835	1.42902	1.00607	1.7976	0.872613	1.38151	0.772955
RO000289	38	F	CAUCASIAN_OTHER	21.4539	1.2002	0.843595	0.76637	0.631353	0.391083	0.413182	0.623706	0.91289	0.648304	0.80554
RO000290	59	F	CAUCASIAN_OTHER	23.1702	1.09114	0.962583	1.27215	0.957828	1.17738	0.640134	0.245499	0.960555	0.435386	1.033
RO000291	33	F	CAUCASIAN_OTHER	40.3333	1.33487	0.836698	0.868729	1.10232	1.40336	0.480284	2.02099	0.932672	0.791037	1.0937
RO000376	63	F	HIGH	30.8936	1.15188	0.853983	1.02852	1.02288	0.667851	2.09328	1.30505	1.17228	0.405501	0.813524
RO000292	51	M	CAUCASIAN_OTHER	29.9831	1.26489	1.06376	1.33983	1.18644	1.05136	4.83216	1.42512	1.09631	1.78324	0.989926
RO000293	63	M	HIGH	37.7588	1.21655	0.846456	0.703783	0.958117	1.18721	0.930128	0.575448	0.746619	1.16487	0.908385
RO000294	64	M	HIGH	30.2409	1.67931	1.22835	1.48606	1.31092	0.607765	1.48902	1.84951	1.0836	1.44319	1.14817
RO000295	64	F	HIGH	29.8565	0.834229	1.12236	1.3498	0.767773	0.541852	0.616885	1.59671	1.04187	0.494193	1.07319
RO000296	80	F	CAUCASIAN_OTHER	31.9233	0.694105	0.985808	1.06742	1.44861	0.729885	0.729761	1.83519	1.42859	0.717996	1.00501
RO000297	50	F	CAUCASIAN_OTHER	35.4245	0.815641	0.736263	1.13935	0.990967	1.14256	1.71475	1.04524	1.58004	0.782374	1.04432
RO000298	45	F	CAUCASIAN_OTHER	30.1109	0.821305	0.867876	0.940495	1.07331	1.07558	5.08603	0.83123	0.992355	0.460251	0.994922
RO000299	27	F	CAUCASIAN_OTHER	28.2735	1	1.13781	0.949475	0.93116	1.10544	1.03455	0.918551	0.893176	1.4233	1.10601
RO000300	30	M	CAUCASIAN_OTHER	25.1022	1.41503	0.838501	1.11726	1.06515	1.18621	0.396672	0.704102	0.908015	0.786751	0.910833
RO000301	42	F	CAUCASIAN_OTHER	19.2227	1.6403	1.16553	0.874781	0.601222	0.610651	0.306777	0.699611	0.642818	1.08472	0.916053
RO000302	46	F	HIGH	43.3951	0.953728	0.764515	0.782953	0.854943	0.545572	0.492308	2.57459	1.15336	0.532859	0.886598
RO000303	41	F	CAUCASIAN_OTHER	19.788	0.702518	0.829867	1.20601	1.45516	1.64751	1.42065	1.62448	0.864908	0.645328	0.815652
RO000304	66	M	CAUCASIAN_OTHER	32.4848	0.793243	1.00909	0.717249	1.91559	1.58909	4.40163	3.16568	1.24679	1.73723	1.09471
RO000305	80	M	CAUCASIAN_OTHER	25.1071	1.60496	0.988523	0.912185	0.693908	0.216316	1.48443	0.517559	0.929162	0.912841	1.07732
RO000306	64	M	HIGH	24.3253	0.998263	0.838574	0.767144	0.970982	0.444907	6.88171	1	0.756332	1.64266	0.952101
RO000307	71	F	CAUCASIAN_OTHER	32.6099	0.655926	0.918726	1.23479	0.975876	0.49175	1	0.806213	1.56307	0.53609	0.975564
RO000308	76	F	HIGH	42.9077	0.744543	0.945577	1.23094	1.4935	2.18024	1.56657	0.932014	1.43482	1.29212	1.12828
RO000309	29	M	CAUCASIAN_OTHER	22.8049	0.876777	1.02055	0.921396	1.17351	1.1308	1.50004	1.29003	0.836365	1.0379	0.942421
RO000310	44	F	CAUCASIAN_OTHER	28.3396	0.947871	0.999975	0.719195	1.80587	1.32886	1.42151	4.6913	1.19669	0.378192	0.69707
RO000311	54	F	HIGH	18.9685	1.07822	1.12397	1.43138	1.17054	0.797928	0.46997	0.948316	1.0856	0.82083	0.810853
RO000312	45	M	CAUCASIAN_OTHER	38.3682	1.6124	1.19353	1.21839	0.928533	0.441384	0.930979	0.673683	1.13664	0.523266	1.0045
RO000313	68	M	CAUCASIAN_OTHER	25.0878	1.66211	1.25284	1.06612	1.4342	1.03062	4.51751	1.8336	0.937082	0.998253	1.07109
RO000314	66	M	CAUCASIAN_OTHER	36.9375	0.820597	1.11751	1.03959	0.997586	1.04439	0.807017	0.859946	1.23414	0.967307	1.14389
RO000315	64	M	CAUCASIAN_OTHER	17.9399	0.596992	1.21712	1.13158	0.620559	0.92819	0.679415	0.618467	0.534292	1.23757	0.902374
RO000316	63	M	CAUCASIAN_OTHER	34.9516	1.04124	1.4817	1.24982	1.29373	1.41815	1.95926	1.38459	0.779653	1.31211	1.0007
RO000317	31	M	CAUCASIAN_OTHER	30.6804	1.36713	0.777545	0.420619	3.1692	4.66498	3.31521	8.05314	1.04533	1.19372	0.752787
RO000318	46	F	HIGH	22.8488	1.02719	0.836709	1.01974	0.662934	0.344812	0.321083	0.862557	0.792777	0.653945	0.799066
RO000319	65	M	HIGH	34.9676	1.50725	1.11474	1.35547	1.13528	1.31782	1.70166	0.564554	1.0006	1.40808	1.30662
RO000320	44	F	CAUCASIAN_OTHER	23.1702	1.02029	0.859219	0.621684	0.898523	1.09243	4.6489	0.607256	0.694692	0.67358	1.25731
RO000321	43	F	HISPANIC	49.7729	1.11597	1.1614	1.00305	1.45126	0.617891	2.76633	1.87033	0.830385	1.68812	0.856226
RO000322	40	F	CAUCASIAN_OTHER	25.0568	2.69208	0.755094	1.08794	1.27322	0.847972	1.04212	1.57422	1.07954	0.110737	1.1311
RO000323	67	F	HIGH	24.1266	0.992295	1.18138	1.29695	0.559055	1.25098	0.335417	0.607387	1.42515	0.763946	0.883463
RO000324	54	M	HIGH	29.9947	0.707708	0.720407	0.932662	0.453574	0.228744	2.0146	0.275635	1.02134	1.32477	1.42342
RO000325	65	F	CAUCASIAN_OTHER	26.9227	1.33143	1.06916	1.34003	1.65721	2.46259	6.62238	2.4848	0.979724	1.06151	0.85546
RO000326	69	M	CAUCASIAN_OTHER	28.8862	0.940128	0.696763	1.01067	1.07556	1.33695	1.9832	1.5116	1.25675	0.687591	1.11148
RO000327	50	F	CAUCASIAN_OTHER	21.3972	0.977207	1.06217	1.28485	0.816859	0.996658	1.37799	1.02235	1.25715	0.403166	0.930424
RO000328	81	M	HIGH	25.6828	0.851008	1.44152	2.52094	0.786828	1.07101	0.679979	0.964112	0.947992	1.43377	1.75889
RO000329	57	M	CAUCASIAN_OTHER	24.4051	1.19015	1.06032	0.779679	0.941591	0.767948	2.05886	0.905675	0.527866	1.47021	1.0186
RO000330	39	F	CAUCASIAN_OTHER	27.3659	0.473642	1.08587	0.908291	0.514876	0.808643	0.370259	0.742064	0.761861	1.26378	0.941392
RO000331	75	M	CAUCASIAN_OTHER	30.0777	0.736303	1.46527	0.91768	1.11659	0.887346	0.979183	1.05652	1.14182	1.00245	1.06621
RO000332	24	F	CAUCASIAN_OTHER	28.8862	1.2199	0.930009	0.67882	1.59649	1.23923	1.85678	3.03594	1.13512	0.245936	0.884979
RO000333	65	F	CAUCASIAN_OTHER	20.6596	0.978433	1.33357	1.45963	1.44388	1.39077	0.822411	2.12965	0.863414	0.753507	0.986377
RO000334	54	F	CAUCASIAN_OTHER	24.7972	0.632296	1.30019	1.06024	1.02168	0.346908	0.506036	0.921287	1.0234	0.59029	1.08821
RO000335	26	F	CAUCASIAN_OTHER	26.153	0.863309	0.932107	0.503927	1.34981	1.6866	0.763284	1.63911	0.844042	0.960901	0.772079
RO000336	42	F	CAUCASIAN_OTHER	39.4984	0.7815	0.565618	0.655707	1.10595	1.08332	1.90535	0.614991	1.46054	0.565036	0.753283
RO000337	56	M	CAUCASIAN_OTHER	29.8341	0.958815	1.01588	1.08059	1.2573	1	1.56201	1.10712	1.09741	1.18613	1.5343
RO000338	67	M	CAUCASIAN_OTHER	36.4879	0.80589	1.16879	1.07605	0.51437	1.04415	1.15612	0.633294	0.733606	1.24417	1.17488
RO000339	67	F	CAUCASIAN_OTHER	21.8331	0.988971	0.959776	1.80738	1.20133	0.946879	0.853667	1.15341	1.52796	1.62544	1.03219
RO000341	82	M	HIGH	29.1561	0.666349	1.18058	1.73167	0.963689	0.914408	0.684345	1.30738	0.983934	1.29182	1.7034
RO000342	40	M	CAUCASIAN_OTHER	30.1689	0.951506	0.860564	1.0429	0.656555	0.259577	0.992779	1.38252	0.847858	0.600096	1.11954
RO000343	56	M	CAUCASIAN_OTHER	30.5122	0.902537	0.872252	0.997085	1.20507	1.08925	5.08651	0.569126	0.959395	1.44995	0.995191
RO000344	65	F	CAUCASIAN_OTHER	31.4704	1.38235	1.4854	0.673628	1.55465	0.796152	0.950207	1.58013	1.01206	0.646216	0.834719
RO000345	58	F	CAUCASIAN_OTHER	25.0878	1.33362	1.03701	0.979626	1.02085	1.44677	0.723702	0.82152	1.15853	1.11832	1.30972
RO000346	50	M	CAUCASIAN_OTHER	27.3849	1.93776	1.06469	1.08583	0.772769	0.725195	0.514326	0.56008	1.0803	0.73645	1.46762
RO000347	37	F	CAUCASIAN_OTHER	27.4324	1.58917	0.714524	0.639346	1.4414	1.51184	0.809669	0.945361	0.984751	1.43527	0.916429
RO000348	63	F	CAUCASIAN_OTHER	36.6348	1.0253	1.18358	1	1.00286	0.53426	0.649611	0.697451	0.905514	1.09939	0.637984
RO000349	56	M	CAUCASIAN_OTHER	34.1668	0.756529	0.996178	0.780974	1.80273	1.91404	2.51169	3.16565	0.834721	1.02336	1.11678
RO000350	64	F	CAUCASIAN_OTHER	30.2284	1.10019	1.3229	0.968831	0.973269	0.315188	2.27472	1.32499	1.00993	1.28552	0.71005
RO000351	61	F	CAUCASIAN_OTHER	29.2833	0.460179	1.2655	1.23598	0.826325	1.1602	0.37914	1.84661	0.934291	1.67493	0.777124
RO000352	50	F	HISPANIC	22.1403	1.36629	0.947555	0.844652	0.875487	1.33174	3.15059	1.18397	1.41426	1.51608	1.0784
RO000353	26	M	CAUCASIAN_OTHER	26.2178	0.730631	0.920321	1.28389	0.600522	0.34037	0.888508	0.383613	1	1.55288	1
RO000354	66	F	CAUCASIAN_OTHER	23.026	1.23137	0.940338	1.07155	2.15421	2.2172	3.95144	3.43864	1.74808	0.392844	0.859227
RO000355	75	F	CAUCASIAN_OTHER	36.8022	0.965249	0.864426	0.951406	0.687092	1.23642	0.379938	0.775661	1.28857	0.776844	0.995019
RO000356	67	F	CAUCASIAN_OTHER	22.312	0.686694	1.07629	1.27669	0.833079	0.714859	0.506194	0.432729	0.853934	1	0.806448
RO000357	65	M	HIGH	27.3167	1.43403	1.26368	1.01237	0.983037	0.853561	0.521624	0.984259	1.20812	1.49397	1.00006
RO000358	67	M	HIGH	31.9269	1.81088	0.985865	0.926229	0.660078	0.237275	7.34525	1.12618	0.871966	0.888253	1.03296
RO000359	25	M	CAUCASIAN_OTHER	19.7643	1.24077	0.914108	0.738106	1.03421	0.906371	0.800873	0.96019	0.7681	1.25629	0.779267
RO000360	83	M	HIGH	28.5021	0.895478	1.25325	1.60387	1.66248	1.45269	1.56884	2.24054	0.745695	0.662285	0.98811
RO000361	52	M	CAUCASIAN_OTHER	35.4245	0.623932	1.17172	0.959279	1.21719	0.757492	0.881027	1.4199	1.35387	1.78204	0.913651
RO000362	47	M	CAUCASIAN_OTHER	28.8851	0.963178	1.14419	0.950862	0.908351	1.20717	0.699529	0.847732	0.600442	1.48215	1.05544
RO000363	32	M	CAUCASIAN_OTHER	20.3587	0.744572	1.05756	1.23646	0.774453	0.49285	0.637951	0.409199	0.85818	1.74001	1.0049
RO000364	70	F	CAUCASIAN_OTHER	22.8603	0.86962	0.925156	1.26507	0.451139	0.279976	0.170775	0.751277	0.790701	1.33312	1.03702
RO000365	66	F	CAUCASIAN_OTHER	21.2846	1.29663	1.40778	0.823154	1	1.61618	1.20991	0.882213	0.957798	0.693074	1.01432
RO000366	69	F	CAUCASIAN_OTHER	30.1756	1.18959	0.928478	0.859901	1.00601	1.25623	0.628686	1.91245	1.25048	1.43117	0.821863
RO000367	52	M	CAUCASIAN_OTHER	24.3898	1.2775	0.974628	0.763158	0.71723	0.834661	1.04754	0.466498	1.06547	0.944613	1.08159
RO000368	54	M	HIGH	22.9551	1.70207	0.915407	0.708399	0.922505	0.814924	0.659827	1.15412	1.08467	1.2759	0.983052
RO000369	57	F	CAUCASIAN_OTHER	25.7905	1.21211	0.861145	0.936434	1.18556	1.36659	0.475122	0.89056	0.982676	0.341347	1.22478
RO000370	59	M	CAUCASIAN_OTHER	30.3415	1.59067	1	0.644135	0.923721	0.904925	1.83876	1.0995	0.976598	0.978992	1.13473
RO000371	23	F	CAUCASIAN_OTHER	37.2188	1.43767	0.703031	0.800686	0.630091	0.357769	0.565732	0.752016	0.74213	0.678962	0.988382
RO000372	32	F	CAUCASIAN_OTHER	24.208	1.25397	0.884008	0.729121	0.808149	1.02628	0.900448	0.777055	1.04225	1.82527	0.891937
RO000373	38	M	HIGH	25.7994	0.951991	0.827725	0.88521	0.974372	0.0835357	1.85332	0.968863	2.09882	0.72357	1.64483
RO000374	29	F	CAUCASIAN_OTHER	30.1109	0.910771	0.91211	0.657586	1.88293	0.808667	6.20043	2.19704	1.79546	0.296831	0.829281
RO000375	64	M	CAUCASIAN_OTHER	29.9503	0.797965	0.945165	0.908981	0.741228	0.809954	0.591959	0.805356	0.83308	1.69702	1.09967
RO000377	67	F	CAUCASIAN_OTHER	30.1756	1.11645	1.06295	0.995267	1.00002	0.947507	1.31546	2.22382	1.28022	0.754735	0.805016
RO000378	43	F	CAUCASIAN_OTHER	34.007	1.05415	0.582951	1.10853	0.877045	1.58217	2.16368	1.82251	0.963113	0.377532	0.931574
RO000379	53	M	CAUCASIAN_OTHER	29.0223	1.47854	1.22669	1.21382	0.732798	1.16221	0.694541	0.796775	1.10995	1.5195	1.15605
RO000380	62	F	CAUCASIAN_OTHER	24.0466	0.983109	1.08643	0.73866	0.530975	0.48129	0.520926	0.530782	0.888043	0.825141	1.07677
RO000381	56	F	CAUCASIAN_OTHER	19.3664	1.5735	1.23212	1.08601	1.24632	1.37292	3.15871	1.4401	0.80849	1.15374	0.647141
RO000501	46	M	CAUCASIAN_OTHER	30.8108	1.3944	1.15823	1.09563	0.999344	0.600326	2.94758	0.525178	0.875168	1.25778	0.973444
RO001501	45	M	CAUCASIAN_OTHER	30.6196	0.855728	0.729966	0.806044	0.871641	1.01135	1.19692	1.3133	1.01657	0.697044	1.29287
RO001502	27	F	CAUCASIAN_OTHER	22.1403	0.773662	0.418066	0.605816	0.687608	1.24517	1.94964	1.60861	1	0.843436	1.2338
RO001503	60	F	CAUCASIAN_OTHER	28.3396	0.784059	0.899058	1.07075	0.947663	1	1	1.32217	1.40117	1.37248	1.04583
RO001504	53	M	CAUCASIAN_OTHER	24.3253	0.544188	0.520761	1.30957	0.565592	0.094557	0.844777	0.407418	0.950924	1.36286	1.20121
RO001505	31	F	CAUCASIAN_OTHER	28.8862	0.61135	0.587454	1.11723	0.898914	1.1621	0.844865	2.13295	1.13461	0.656583	1.23919
RO000503	41	F	CAUCASIAN_OTHER	22.5511	0.66666	0.747417	0.92796	0.698553	0.209914	0.54784	0.557589	0.992773	0.358447	0.72323
RO000504	43	F	CAUCASIAN_OTHER	27.9854	1.29443	1.01781	1.10057	0.501431	0.943073	0.52348	0.769668	0.714909	0.934863	0.964531
RO000505	41	F	CAUCASIAN_OTHER	33.6533	0.913212	0.995426	0.870862	1.1532	1.45847	1.07164	1.15134	0.760302	1.10376	0.876993
RO000506	42	F	CAUCASIAN_OTHER	35.4792	1.07963	0.845186	1.8172	1.00673	1.24275	2.42587	1.08926	0.97824	0.424281	0.886308
RO000507	57	F	CAUCASIAN_OTHER	32.3126	1.12052	0.882973	0.96221	0.642075	1.34524	0.322422	0.83706	0.809741	0.778046	0.850629
RO000508	71	M	CAUCASIAN_OTHER	23.0859	1.15543	1.48504	0.903094	1.21495	0.740963	0.63368	2.01764	1.37123	1.19779	0.779922
RO000509	73	F	HISPANIC	19.4909	0.557808	1.27835	1.51355	0.749254	1.17666	0.265761	0.719054	1.19509	1.24727	1.2274
RO000510	62	M	HIGH	38.7328	0.686645	0.86576	0.80342	1.00514	0.811773	0.630902	1.48711	1.27951	0.566878	0.756697
RO000511	64	F	CAUCASIAN_OTHER	24.0283	0.459928	1.28824	1	1.10061	1.55369	0.34605	0.806587	0.949224	1.28422	0.778205
RO000512	38	F	CAUCASIAN_OTHER	27.4357	0.684386	0.780239	0.61158	1.18998	1.47367	0.741615	0.812829	0.83446	1.32526	0.772461
RO000513	69	M	CAUCASIAN_OTHER	27.1219	0.542452	1.45146	1.56965	0.818622	0.280072	0.767478	0.62251	1.03472	1.00508	0.808344
RO000514	44	F	CAUCASIAN_OTHER	37.5852	0.615427	0.679396	1.07496	1.18613	0.732115	0.393413	3.35589	1.44678	0.0766498	1.36954
RO000515	65	F	CAUCASIAN_OTHER	37.4379	0.650125	0.978857	1.5974	1.23808	1.82219	0.850513	1.32216	1.50041	1.51365	1.49162
RO000516	71	F	CAUCASIAN_OTHER	22.0448	0.484966	1.29652	0.982708	1.17805	1.96029	2.16011	1.29277	0.832553	1.35988	0.907345
RO000517	46	M	CAUCASIAN_OTHER	32.998	0.86696	1.06528	1.04608	1.12289	0.816917	2.35783	1.52406	0.96549	1.45781	1.09632
RO000518	64	M	CAUCASIAN_OTHER	22.5919	1.41024	1.1375	0.994148	0.562151	0.643504	1.88101	0.949805	0.806128	1.41021	1.45483
RO000519	58	F	CAUCASIAN_OTHER	25.0581	1.05554	1.14215	0.933475	1.01857	0.935259	0.508328	0.557019	1.05317	1.13385	0.755504
RO000520	26	F	CAUCASIAN_OTHER	25.6035	0.798928	0.731179	0.819475	1.01333	1.30517	0.372725	1	1.1014	0.744676	0.753253
RO000521	58	F	CAUCASIAN_OTHER	20.2524	0.716142	1.0774	0.900571	0.645074	0.392461	0.953059	0.549532	0.705921	1.1519	0.665819
RO000522	40	M	CAUCASIAN_OTHER	21.4104	0.888415	0.923988	1.09559	0.681069	1.41169	0.34987	0.609936	0.624923	0.948243	1.11532
RO000524	50	F	CAUCASIAN_OTHER	22.8603	0.391597	1.31572	0.822241	0.992036	0.490546	0.984679	1.43664	0.86334	1.31966	0.753193
RO001506	51	F	CAUCASIAN_OTHER	30.8936	0.612676	0.449659	0.943367	1.16565	1.21157	2.41203	1.82503	1.84217	0.5039	1.2169
RO001507	61	M	CAUCASIAN_OTHER	22.887	1	0.978183	0.690501	1.08897	0.753203	2.90885	1.83846	0.929384	1.30592	1.16756
RO001508	34	F	CAUCASIAN_OTHER	33.468	1.27065	0.607014	1.01088	1.00864	0.893287	1.36714	1.00371	1.00041	0.5801	0.957745
RO001509	26	F	CAUCASIAN_OTHER	21.1417	0.936566	0.591747	0.763878	0.572892	0.582175	2.92867	1.20249	1.41947	0.429256	1.03546
RO001510	34	M	CAUCASIAN_OTHER	26.6782	0.36146	0.693745	0.569697	1.68077	1.2217	2.4378	1.94275	1.12344	0.700698	1.18103
RO001511	52	M	CAUCASIAN_OTHER	30.4276	0.968008	0.812564	0.761823	1.24446	1.04502	2.86222	3.83389	1.16553	1.17991	0.936236
RO001512	47	F	CAUCASIAN_OTHER	25.8398	1.4461	0.895397	1.00998	1.05589	0.504499	2.43259	0.8677	1.34624	1.07085	1.35526
RO001513	62	F	CAUCASIAN_OTHER	22.5941	1.55353	1.07606	1.14795	1.01452	1.16842	4.2726	1.02424	0.762281	0.731973	0.82011
RO001514	44	M	HISPANIC	32.1895	1.56627	0.815091	1.09091	1.26457	0.795556	2.14894	0.83663	0.940982	0.600871	1.12749
RO000525	48	F	CAUCASIAN_OTHER	31.321	1.19898	0.97208	0.797072	1.76716	2.20601	1.70445	3.33055	1.13944	1.14611	0.866909
RO000526	48	F	CAUCASIAN_OTHER	29.1772	0.595053	1.05522	0.959245	1.20157	0.842759	1.13126	0.815166	1.06561	0.42353	0.864961
RO000527	52	M	CAUCASIAN_OTHER	25.1071	0.705966	0.810507	1.24845	1.28329	1.57408	2.36173	1.02117	0.926201	0.86283	1.09639
RO000529	85	F	CAUCASIAN_OTHER	29.9337	0.660297	1.41191	1.3531	1.34059	1.6396	1.6495	2.55557	1.24146	0.609343	1.28601
RO000530	50	F	CAUCASIAN_OTHER	26.5784	0.811827	1.19946	1.73172	1.214	0.808657	0.934589	2.52879	1.24539	1.0781	1.0683
RO000531	59	M	CAUCASIAN_OTHER	29.527	0.881153	1.24236	1.52893	0.777052	1.99477	2.15364	2.03907	1.20284	1.91573	0.99209
RO000532	35	M	CAUCASIAN_OTHER	20.3414	0.552583	1.06872	1.0349	1.683	1.31934	1.47324	1.57181	1.0959	0.845797	0.901855
RO000533	49	F	CAUCASIAN_OTHER	25.0568	0.783445	1.28771	1.32721	1.30634	0.443736	0.759372	1.3956	0.882697	1.0566	0.702657
RO000534	36	M	AFRAMRCN	44.4569	1.12015	1.03669	0.497005	1.56481	1.73172	3.12874	2.66583	1.16725	0.545149	1.1526
RO000535	48	M	CAUCASIAN_OTHER	28.1261	1.0786	0.953349	0.621845	0.987586	1.11823	1.1154	2.0506	0.79103	0.967093	1.00464
RO000536	43	M	CAUCASIAN_OTHER	29.384	1.05586	0.822043	1.16313	0.728419	0.767261	1.18245	0.701258	0.728086	1.79593	0.975712
RO000537	47	M	CAUCASIAN_OTHER	25.0878	1.31371	1.10852	0.855392	0.852338	1.46306	0.352115	0.438209	0.868967	1.62156	0.971028
RO000538	53	F	CAUCASIAN_OTHER	29.1772	0.764844	1.05268	1.19026	1.01651	0.848309	0.455829	1.40756	1.32915	1.32015	1.11296
RO000540	58	M	CAUCASIAN_OTHER	26.2453	1.04787	1	0.946604	0.835028	1.24246	0.849741	0.645338	0.890288	1.40201	0.990149
RO000541	63	M	HIGH	25.2416	0.510587	1.02262	1.10781	1.04754	1.01559	0.860814	0.561803	1.08859	0.827971	1.12169
RO000542	45	M	CAUCASIAN_OTHER	31.3777	0.83149	1.10694	0.883961	0.794587	1.48899	1.285	0.526894	0.911106	1.32348	1.54622
RO000543	56	F	CAUCASIAN_OTHER	30.2284	0.606197	1.45965	1.21698	0.948117	1.02965	3.26802	1.35254	1.11465	1.50847	0.971005
RO000544	61	M	CAUCASIAN_OTHER	39.0478	0.743642	0.979812	0.898852	1.57304	1.52897	2.34032	2.55039	1.01003	0.607695	0.835314
RO000545	50	M	CAUCASIAN_OTHER	29.4417	0.760696	0.952576	1.44095	1.22491	1.39261	2.71965	1.98938	0.978713	0.840613	1.17823
RO000546	36	M	CAUCASIAN_OTHER	24.7456	0.432124	1.31187	1.11569	0.886236	1.27817	0.640728	0.952519	0.67713	1.26176	1.11151
RO000547	47	M	CAUCASIAN_OTHER	28.8848	0.960557	1.1585	1.07305	0.780611	1.54357	2.10267	0.74619	0.779078	1.23206	1.23674
RO000549	62	M	CAUCASIAN_OTHER	26.4439	1.1093	1.42364	1.18192	1.6116	1.20683	1.76833	1.56166	0.902357	1.64679	1.17288
RO000550	49	F	CAUCASIAN_OTHER	27.4324	1.83682	1.30553	0.968108	1.6895	1.30767	0.895795	3.42716	1.21344	1.43959	1
RO000551	54	M	CAUCASIAN_OTHER	26.5418	1.71822	0.94595	0.975656	0.918181	1.03193	2.5641	0.582282	1.09096	1.08723	1.29148
RO000552	56	F	CAUCASIAN_OTHER	25.1763	1.12477	1.10672	0.975699	1.78096	1.67799	1.67024	3.28618	1.15182	0.852204	1.06213
RO000554	40	F	CAUCASIAN_OTHER	23.616	1.10968	0.860129	1.01292	0.730735	0.877601	0.55299	0.324297	1.11965	1.67426	0.895889
RO000555	36	F	CAUCASIAN_OTHER	31.6318	0.919913	0.761661	0.888832	0.991766	0.846154	0.958529	0.848465	0.902902	0.325836	0.792893
RO000556	37	F	CAUCASIAN_OTHER	27.7585	1.01901	0.678925	0.66915	0.777529	0.59221	0.815129	0.803447	0.99275	0.368738	1.18533
RO000557	40	F	CAUCASIAN_OTHER	46.0519	0.831448	0.82659	0.732489	0.650236	0.532186	4.31566	1.70395	0.959759	1	1.03323
RO000558	52	F	CAUCASIAN_OTHER	25.7905	0.65592	1.02295	1.14035	1.22039	1.13056	1.58714	0.482551	0.621143	0.726571	0.483325
RO000559	73	F	CAUCASIAN_OTHER	27.4609	0.763344	0.940628	0.932447	1.16667	1.35098	0.580621	1.9716	0.881151	0.751488	0.819299
RO000560	63	F	CAUCASIAN_OTHER	44.398	0.862521	0.978966	1.01586	1.20282	0.981255	0.680251	0.987314	1.45543	0.584974	0.640431
RO000561	56	F	CAUCASIAN_OTHER	27.6326	1.62167	1.47801	0.744939	1.16434	0.267809	1.0803	1.29683	1.08426	1.24468	0.878673
RO000562	49	F	CAUCASIAN_OTHER	23.5651	1.36027	1.03863	0.822401	0.850715	0.436426	1.48274	0.608541	1.09232	0.50482	0.780857
RO000563	58	F	CAUCASIAN_OTHER	26.7455	1.01041	1.03563	1.05801	0.847209	1.74866	0.535737	0.846246	1.13353	0.63769	0.771964
RO000564	61	M	CAUCASIAN_OTHER	29.527	1.58437	1.17132	0.760704	0.667799	0.782002	0.426325	0.644593	0.937405	1.83156	0.944793
RO000565	65	M	CAUCASIAN_OTHER	29.6819	1.39889	1.50593	1.2869	1.04506	0.929733	0.753273	0.469983	0.970441	0.784734	0.997319
RO000566	59	M	CAUCASIAN_OTHER	27.9765	1.93565	0.912566	1.5749	1.00423	0.770381	2.33382	1.05765	0.945251	0.729686	0.715963
RO000567	33	M	CAUCASIAN_OTHER	24.7436	1.18197	1.22623	0.898317	0.677254	0.273885	0.39834	0.437068	0.814295	0.509262	1.31629
RO000568	63	M	CAUCASIAN_OTHER	28.4301	0.935907	1.12897	0.749641	0.727787	0.444971	0.350133	0.733432	0.948298	1.05102	1.51506
RO000570	43	F	CAUCASIAN_OTHER	25.1022	1.30191	1.00432	1.11754	1	0.879471	2.28603	2.55106	1.33918	0.49634	0.973781
RO000571	43	F	CAUCASIAN_OTHER	29.9503	0.976935	0.809522	1.12755	0.733167	0.712671	0.438671	0.713936	1.53783	1.09143	0.927447
RO000572	65	F	CAUCASIAN_OTHER	25.8831	1.24871	1.11184	0.972064	0.670023	0.250187	0.507068	0.781428	1.14395	0.71305	1.16706
RO000573	65	F	CAUCASIAN_OTHER	30.0179	1.38401	1.04913	1.06061	0.597931	0.893498	0.562277	0.765161	1.03004	1.43016	1.03475
RO000574	34	F	CAUCASIAN_OTHER	26.5784	1.1339	0.987626	0.784124	1.42275	1.58002	0.735556	0.944948	1.52685	1.56746	1.03972
RO000575	56	F	CAUCASIAN_OTHER	26.6229	1.03282	1.14254	1.652	0.789261	0.366271	0.666814	1.03759	0.831237	1.07551	0.897464
RO000576	51	F	CAUCASIAN_OTHER	20.0808	1.2719	1.23141	1.11476	0.840907	0.544205	0.318518	0.316879	1.16598	1.61254	0.8445
RO000577	61	M	CAUCASIAN_OTHER	32.2773	1.67368	1.2903	1.27479	1.16373	1.10193	1.97212	1.60375	1.55231	0.924784	1.06319
RO000578	74	F	CAUCASIAN_OTHER	27.4609	1.27206	1.11605	0.993327	1.06429	0.373831	0.566076	1.38317	0.877386	0.870742	0.875529
RO001751	37	M	CAUCASIAN_OTHER	27.1219	2.17568	0.927933	0.981976	0.713899	1.14038	0.725236	0.61583	0.649768	1.49187	1.24467
RO001752	66	M	CAUCASIAN_OTHER	25.6757	1.14145	1.33235	1.38855	0.896475	0.948478	1.03157	0.89906	0.947551	0.891919	1.16792
RO001753	43	M	ASIAN	26.9553	1.13989	0.851679	1.23828	0.616697	0.566764	0.940213	0.646547	1.00185	1.14419	1.21804
RO001754	52	F	CAUCASIAN_OTHER	26.3913	1.17744	0.88895	1.32384	0.591331	0.709584	0.465191	1.45348	0.925108	0.857991	1.31329
RO001755	48	M	CAUCASIAN_OTHER	24.7813	1.84167	0.843411	0.994452	0.934765	1.82971	1.29063	0.335501	1.07049	0.973371	1.55954
RO001756	23	F	CAUCASIAN_OTHER	20.3587	1.63731	0.611901	0.983394	1.48758	1.81812	1.24576	2.2478	1.74051	0.263901	1.45997
RO001757	36	M	CAUCASIAN_OTHER	25.8245	1.21531	0.801204	0.705782	1.39792	0.873581	3.22159	0.935525	0.710754	0.761582	0.837194
RO001758	26	M	CAUCASIAN_OTHER	32.6871	2.34186	0.732031	1.04448	0.761892	1.15625	1.69019	0.567449	0.923512	1.24688	1.38721
RO001759	57	F	CAUCASIAN_OTHER	26.6229	1.23818	0.968127	1.35347	0.815489	1.01427	0.728811	1.1677	1.09484	0.532126	0.936555
RO001760	58	M	HIGH	26.0608	0.633871	0.76436	1.61771	0.594498	0.336947	0.835628	0.420214	0.685631	0.400658	1.37905
RO001761	61	F	HIGH	32.0044	0.459452	1.03476	1.11719	1.11193	2.11115	1.92285	2.96436	1.83164	0.841738	1.18701
RO001762	53	F	CAUCASIAN_OTHER	27.0998	0.591074	0.98264	1.31918	1.07946	1.23289	0.805226	1.11291	1.65438	1.29742	1.253
RO001763	46	F	HIGH	34.1736	0.985636	0.792738	0.853482	0.861795	0.694768	1.15747	1.25773	1.31231	0.599295	1.11298
RO000579	45	M	CAUCASIAN_OTHER	37.3743	1.0741	1.74564	1.14398	1.41067	0.96631	0.862382	0.657398	1.08898	1.02238	1.11251
RO000580	70	M	CAUCASIAN_OTHER	24.3898	0.998503	1.53912	1.46861	0.688762	0.71182	0.415506	0.941332	1.00117	1.79312	1.33799
RO000581	65	F	CAUCASIAN_OTHER	22.3117	0.543819	1.61038	1.08491	1.34337	0.757741	0.809295	0.813654	1.65833	1.10566	0.86448
RO000582	69	F	CAUCASIAN_OTHER	33.8912	0.7117	1.45649	1	1.03001	1.81413	0.47054	0.886507	1.29137	1.59802	0.840218
RO000583	59	M	CAUCASIAN_OTHER	26.5784	1.48443	1.1152	0.978965	0.854763	1.1203	1.42325	0.75023	0.791895	1.15541	1.10416
RO000584	71	M	CAUCASIAN_OTHER	28.6266	1.80888	1.05225	1.0746	1.23282	0.789504	0.470357	0.982972	1.22291	1.2329	0.975254
RO000585	33	M	CAUCASIAN_OTHER	24.4304	1.20229	1.06781	0.979643	0.860239	1.28	1.04317	0.545145	0.537819	1.17427	0.837508
RO000586	69	F	CAUCASIAN_OTHER	32.383	0.603851	1.71284	1.8157	1.18664	1.57763	1.38108	0.659174	1.50768	1.25302	1
RO001515	41	M	CAUCASIAN_OTHER	43.0408	0.764133	0.737261	0.720631	1.18486	1.03686	1.44083	1.30344	1.04698	0.934686	0.80933
RO001516	29	M	AFRAMRCN	35.4237	0.834249	0.845805	0.868093	1.16226	0.92772	2.3375	2.98748	1.21077	1.25654	1.13723
RO001517	30	F	CAUCASIAN_OTHER	29.1772	0.448223	0.882304	0.931455	1.22988	0.952018	1.7133	1.03877	1.17076	0.701483	0.996055
RO001518	63	M	HIGH	39.1513	0.92646	0.896378	1.06004	0.971783	1.05784	1.31567	1.63987	1.09929	0.478635	1.6196
RO001519	31	M	CAUCASIAN_OTHER	31.9269	0.804615	0.748196	1.3059	1.08251	1.30247	0.789027	2.13005	1.00369	0.875755	1.59785
RO001520	60	M	CAUCASIAN_OTHER	40.0909	0.978237	0.643147	0.652255	1.11204	1.85047	1.28969	2.46957	1.28342	0.630248	1.17188
RO001521	54	F	AFRAMRCN	25.8219	1.07763	0.87274	0.719411	1	1.28939	0.780036	1.94418	0.744846	1.25125	1.04717
RO001522	56	F	CAUCASIAN_OTHER	22.1403	0.644112	0.728989	1.04976	0.438236	0.602917	0.408987	0.705039	0.894928	1.04599	0.861563
RO001523	54	M	CAUCASIAN_OTHER	42.6104	1.41177	0.957918	0.969756	1.42313	0.675021	0.612751	2.45758	0.790167	1.00285	1.23202
RO001524	58	F	CAUCASIAN_OTHER	30.2831	1.23393	1.08783	1.49008	0.580193	1.03844	1.82529	0.798297	0.96321	0.883988	1.02652
RO001525	28	F	HIGH	22.5941	0.952354	0.789763	0.920398	1.16826	0.842558	6.93898	1.59487	1.56226	1.70974	0.94827
RO001526	36	M	HISPANIC	25.8219	1.20461	0.948529	0.903488	0.83494	0.438324	2.78375	1.05595	1.06343	0.750968	0.96921
RO001764	43	M	CAUCASIAN_OTHER	34.0203	1.01906	0.847641	1.04307	0.88851	0.675661	1.10167	0.453298	0.635509	1.02285	1.18266
RO001765	51	M	CAUCASIAN_OTHER	29.2859	1.0269	0.749242	1.15877	1.07798	0.749521	1.97689	1.69335	0.676477	1.03381	1.34074
RO001766	36	M	CAUCASIAN_OTHER	25.8456	0.5281	0.761084	0.701633	0.982766	0.665801	0.996011	1.26369	0.938898	0.733216	0.955349
RO001767	46	F	CAUCASIAN_OTHER	21.0315	0.515385	0.740524	1.1783	0.84946	0.807336	0.596826	0.404143	0.624398	0.366828	1.10251
RO001768	49	M	CAUCASIAN_OTHER	29.4112	1.31497	0.861244	1.079	0.58517	0.405975	0.528035	0.819829	0.537508	1	1.16769
RO001769	51	M	CAUCASIAN_OTHER	24.4051	0.724659	0.956083	1.10233	1.36955	1.12314	3.13333	1.53591	0.935948	1.35975	1.27585
RO001770	51	F	CAUCASIAN_OTHER	30.6422	0.73254	0.876176	0.935328	1.62384	1.4617	1.90498	3.03328	1.09764	0.877503	0.899797
RO001771	59	M	AFRAMRCN	26.2831	1.61899	0.604368	1.15963	0.652949	0.847523	1.06398	0.447167	1.19584	1.87636	1.39675
RO001772	46	F	CAUCASIAN_OTHER	25.8456	1.46352	0.450419	0.649938	0.69983	0.29105	1.20041	0.372524	0.810383	0.926924	0.920445
RO001773	56	M	CAUCASIAN_OTHER	24.3636	1.47523	0.886565	1.13979	0.654673	1.37465	1.0825	0.380586	1.11735	1.39335	1.57215
RO001774	29	M	CAUCASIAN_OTHER	25.3811	0.96809	0.900868	0.926024	0.959835	0.50642	1.4142	0.367328	0.808981	1.15774	1.11519
RO001775	67	M	CAUCASIAN_OTHER	19.7862	1.22369	0.828666	1.5984	0.659196	0.504467	0.814735	0.708525	1.10069	1.02324	0.965227
RO001776	55	M	CAUCASIAN_OTHER	24.8232	1.08432	0.942133	1.26054	0.723058	1.10782	0.385816	0.273402	0.853097	1.58123	1.80985
RO001777	50	F	HISPANIC	33.8332	0.563774	0.818802	1.43266	1.54618	1.84321	2.54377	3.56762	1.87555	0.26387	1.02255
RO001778	32	M	CAUCASIAN_OTHER	23.0103	0.47667	0.866654	1.08954	1.17878	0.885639	3.74472	0.939186	0.700514	1.27981	1.09421
RO001779	47	M	CAUCASIAN_OTHER	29.5316	0.930121	1	0.833305	1.1052	0.943414	1.45324	1.41224	0.843332	1.14496	1.01532
RO001780	33	M	CAUCASIAN_OTHER	25.8402	1.02203	1.01224	0.999677	1.31954	1.03147	2.17295	1.58984	0.998173	2.23817	1.17273
RO001781	45	M	CAUCASIAN_OTHER	33.6701	1.06517	0.719308	1.17803	0.920501	0.494993	1.64477	0.434159	0.905805	0.863774	1.00378
RO001782	65	M	CAUCASIAN_OTHER	25.4946	1.3782	0.879576	0.99964	0.786155	0.550464	0.618724	1.20659	0.709857	1.07491	1.38525
RO001783	30	M	CAUCASIAN_OTHER	37.9707	1.43154	1.0093	0.92251	1.18011	1.5717	1.34236	2.96818	1.24995	1.16443	1.42588
RO001784	56	F	ASIAN	23.1702	1.87199	1.32867	1.24258	0.965838	0.820049	1.11767	1.68911	0.774236	1.0151	1.02737
RO001785	56	M	CAUCASIAN_OTHER	28.478	1.64809	1.10514	1.16177	1.33829	0.549728	2.02363	1.71327	0.850834	1.08757	1.00708
RO001786	49	M	CAUCASIAN_OTHER	37.1586	1.449	0.895695	1.01293	1.17837	1.31342	3.75514	1.55851	1.21754	0.828542	1.11874
RO000587	57	F	CAUCASIAN_OTHER	26.7744	0.937826	1.14036	1.26128	1.0541	1	1.36701	0.762844	1.50363	0.663263	1.1184
RO000588	22	M	CAUCASIAN_OTHER	24.4097	1.28158	1.43566	0.777935	0.410446	1.04286	1.22776	0.317333	0.80489	1.41697	1.54752
RO000589	20	M	CAUCASIAN_OTHER	37.9258	0.867617	0.84417	0.93019	0.56626	0.314679	1.47432	0.643012	0.844739	1.3545	0.889968
RO000590	53	M	AFRAMRCN	26.8507	3.40024	1.68764	0.920248	0.943487	1.49861	2.2543	1.49635	0.527492	1.65426	0.86072
RO000591	20	F	CAUCASIAN_OTHER	22.4627	0.62536	0.892547	0.726751	0.679238	0.761028	0.247616	0.656447	0.821422	0.605019	0.744604
RO000593	38	M	CAUCASIAN_OTHER	21.5204	0.895147	1.19595	1.01365	0.943357	1.00689	0.716197	0.769112	0.74161	1.06345	0.95961
RO000594	42	F	CAUCASIAN_OTHER	23.4011	0.83114	1.04817	0.823833	0.811915	1.28312	0.617578	1.53247	0.815815	1.64046	0.947723
RO000595	45	F	CAUCASIAN_OTHER	24.4097	1.25601	0.916723	1.163	1.17713	1.43208	3.35074	4.61057	1.32031	0.989333	0.702166
RO000596	43	F	CAUCASIAN_OTHER	22.2379	0.635085	1.50751	0.664259	1.91627	1.28625	0.306876	3.04254	1.02192	0.513721	0.829871
RO000597	58	F	CAUCASIAN_OTHER	31.2444	1.47002	1.55888	1.02071	2.2582	2.21704	0.80418	2.64947	1.59435	0.561856	0.805588
RO000599	20	M	CAUCASIAN_OTHER	20.0857	1.49319	1.31382	1.37211	1.3627	2.21522	1.43128	1.28866	0.869035	1.28281	1.07649
RO000600	20	M	CAUCASIAN_OTHER	24.7456	1.12083	0.988953	0.761973	0.716096	0.870809	0.586819	0.280435	0.820292	0.851684	1.31006
RO000601	21	M	CAUCASIAN_OTHER	20.3414	0.923943	1.41348	1.18537	0.607059	0.668947	2.25809	0.516004	0.881042	0.810659	1.02468
RO000602	72	M	HIGH	31.3777	0.895782	1.60635	1.28747	1.61602	1.71553	0.443593	2.47743	1.20535	2.00331	1.08399
RO000603	59	M	CAUCASIAN_OTHER	28.5822	1.25664	1.30615	1.1423	0.94947	0.538944	0.961821	0.878653	0.876885	0.922517	0.834548
RO000604	73	M	HIGH	28.6939	0.981375	1.12403	1.58982	1.4258	1.52428	1.54022	0.614184	1.22892	0.616243	1.5426
RO000606	65	F	CAUCASIAN_OTHER	23.4011	0.982818	1.18454	0.952358	0.83602	0.773579	0.547937	2.43773	1.07348	0.370139	0.682879
RO000607	59	M	CAUCASIAN_OTHER	35.4379	1.53331	1.3313	1.45331	1.20317	2.17619	3.28041	0.887407	1.3332	0.893535	1.66961
RO000608	54	F	CAUCASIAN_OTHER	24.1172	1.03832	0.972362	1.03961	0.603841	1.16354	0.64663	0.959023	1.01257	1.16484	0.817889
RO000609	68	F	CAUCASIAN_OTHER	23.616	0.951841	1.25441	1.35604	1.3476	0.991927	0.663795	0.808837	0.709606	0.840121	0.738068
RO000610	34	F	CAUCASIAN_OTHER	27.974	0.831157	1.03494	0.935653	1.93097	1.96218	1	1.59391	1.37139	0.396821	1.19406
RO000613	21	M	CAUCASIAN_OTHER	20.6721	1.30565	1.12393	0.765139	0.83923	0.859479	0.492997	0.646036	0.893191	1.60087	1.34822
RO000614	21	F	CAUCASIAN_OTHER	19.0041	1.08754	0.897875	0.764834	1.19362	0.936652	0.268802	0.678604	1.3975	0.40682	0.900306
RO000615	19	F	CAUCASIAN_OTHER	19.1349	1.26653	1.15568	1.12438	0.563136	0.489225	1.92995	0.605233	0.975262	0.406639	0.766263
RO000617	44	M	CAUCASIAN_OTHER	36.9145	0.858964	1.2395	0.820448	1.06573	1.08932	0.260082	0.869902	1.10527	0.564043	0.9168
RO000618	18	F	CAUCASIAN_OTHER	19.8005	0.874579	0.958764	0.616935	0.804186	0.860722	0.726687	0.856007	0.845034	0.401399	0.923732
RO000619	25	F	CAUCASIAN_OTHER	21.6308	0.643724	0.89453	0.597316	1.03554	1.3144	3.0371	1.13422	0.98645	0.603988	0.757714
RO000620	22	F	CAUCASIAN_OTHER	23.0432	0.757501	0.709367	0.601265	0.887585	1.05516	1.07385	1.19668	0.835936	0.740324	0.587467
RO000622	26	F	ASIAN	20.4828	0.885806	1.24017	0.839105	2.09375	1.81776	0.57846	3.21926	1.2571	0.858582	0.634283
RO000623	22	M	CAUCASIAN_OTHER	27.9765	1	1.16953	1.18819	0.959493	0.9258	0.651832	1.06518	0.749498	2.03624	0.894566
RO000624	20	M	CAUCASIAN_OTHER	23.75	1.33353	1.4219	1.27017	1.01705	1.41218	0.45158	0.522436	1.0708	0.891659	1.26934
RO000625	20	F	CAUCASIAN_OTHER	22.7077	0.978398	1.51684	0.962723	0.851952	0.331093	0.314844	0.761919	0.855698	1.35412	0.863767
RO000626	28	F	CAUCASIAN_OTHER	22.0448	1.32137	1.05811	0.858838	1.80611	1.67926	1.2273	2.50206	1.18395	1.36081	0.742112
RO000627	26	M	ASIAN	21.0776	1.85381	1.49113	0.913304	1.55012	2.30343	1.10685	1.64131	0.538848	0.877022	0.647901
RO000628	18	M	ASIAN	21.2846	1.0562	1.2811	0.555016	1.46554	0.947752	0.60688	2.39301	1.06443	0.401562	0.830722
RO000629	21	F	CAUCASIAN_OTHER	25.0854	1.08976	1.51139	0.840844	1.56312	1.75635	0.40198	1.25978	1.01804	0.734069	0.668636
RO000630	21	F	CAUCASIAN_OTHER	21.0315	0.884386	1.0185	1.06975	0.623225	0.816923	0.310307	0.379418	0.568838	0.906144	0.792437
RO000631	19	F	CAUCASIAN_OTHER	23.026	1.14332	0.979522	0.769705	1.86137	3.15256	0.6146	2.90662	1.20811	1.46455	0.699465
RO000632	21	F	CAUCASIAN_OTHER	23.026	1.18817	0.791741	0.588354	0.890087	0.925596	1.61227	1	1.0418	0.229267	0.792881
RO000616	21	M	CAUCASIAN_OTHER	19.5135	1.33417	1.06702	1.4954	0.880509	1.04132	0.931462	0.468573	1.08816	1.14055	1.43006
RO000634	23	F	CAUCASIAN_OTHER	20.9803	0.704877	0.958293	0.802375	0.871201	0.901188	0.972349	0.757164	1.17625	1.75203	0.894055
RO000635	21	F	CAUCASIAN_OTHER	24.9586	0.828804	1.03091	0.891346	1.42611	1.25762	0.620856	1.00792	1	0.317553	0.672846
RO000636	18	F	CAUCASIAN_OTHER	25.6828	0.718928	1.04583	0.345679	0.836159	0.364802	0.475561	1.21551	0.671305	1.72264	0.94054
RO000637	18	F	CAUCASIAN_OTHER	21.4539	1.2102	0.784052	0.483406	0.725242	0.691907	0.297636	0.777937	0.870554	0.464253	0.650211
RO000638	24	M	CAUCASIAN_OTHER	22.313	1.20437	1.02983	1.27698	1.02004	1.57997	1.18868	0.549104	0.879678	1.47551	1.26543
RO000639	20	F	CAUCASIAN_OTHER	32.9188	0.83397	0.849071	0.783171	1.01073	0.861423	1.07858	1.33832	1.15067	0.187784	0.743551
RO000640	22	M	CAUCASIAN_OTHER	25.8219	0.920548	0.979724	0.808831	1.07779	0.871544	4.67608	0.949585	1.01122	1.76233	0.988946
RO000641	25	M	CAUCASIAN_OTHER	22.4263	1.22671	0.96285	1.11059	0.576845	0.31963	0.872835	0.417433	0.53916	1.67519	0.89984
RO000642	21	F	CAUCASIAN_OTHER	24.9586	0.788321	1.25421	0.832452	0.789165	1.22867	0.301881	0.39994	1	1.34042	0.954815
RO000643	20	F	CAUCASIAN_OTHER	20.1733	0.61505	0.879631	0.940851	0.621384	0.852881	0.466402	0.258783	0.867773	1	0.842519
RO000644	19	F	CAUCASIAN_OTHER	23.4908	0.763912	1.20954	0.764192	1.35661	1.34495	1.08388	1.22383	0.851289	0.649878	0.889167
RO000645	19	F	ASIAN	27.4324	0.807223	0.931686	0.765202	1.00584	1.33038	0.508364	0.518462	0.802014	0.263242	0.735737
RO000646	23	F	CAUCASIAN_OTHER	22.312	0.920975	1.09709	0.828175	0.582323	0.441139	2.40898	1.29621	1.14043	0.43184	1.02936
RO000647	25	F	CAUCASIAN_OTHER	26.5684	1.1335	0.852189	0.645561	0.658826	0.835489	0.445987	0.764945	1.00933	0.618768	1.01023
RO000648	20	M	CAUCASIAN_OTHER	21.5204	0.933375	1.07135	0.855248	1.42076	1.22949	3.3006	1.92541	1.16351	0.970195	1.15969
RO000649	19	M	HISPANIC	24.1266	1.34017	0.872373	0.835602	0.957896	0.647982	1.86688	0.504566	0.65339	1.38643	1.04781
RO000650	19	F	CAUCASIAN_OTHER	21.7872	1.40156	0.844115	0.847811	1.67092	1.08831	1.30866	2.15656	1.11901	0.4483	0.922956
RO001787	60	M	CAUCASIAN_OTHER	29.5648	0.652389	1.20582	1.07634	0.626874	0.608114	1.75111	0.625923	1.05054	1.41477	1.06183
RO001788	67	F	CAUCASIAN_OTHER	26.072	0.886082	1.28754	1.94605	1.02529	0.847138	2.15335	1.22667	0.984938	2.35831	0.997825
RO001789	51	M	CAUCASIAN_OTHER	26.6058	0.968006	1.06254	1.27378	1.07137	0.794284	3.61034	0.917886	0.841886	1.87457	1.20855
RO001790	63	M	CAUCASIAN_OTHER	25.0568	1.00442	0.749796	1.05431	1.55588	1.56631	2.01114	1.75951	1.18145	1.31089	0.924879
RO001791	27	M	CAUCASIAN_OTHER	27.2592	0.586554	0.792053	1.18383	1.1302	1.18359	1.23892	1.1612	0.769248	1.84239	1.21936
RO001792	44	M	CAUCASIAN_OTHER	37.302	0.936435	0.814306	1.59585	0.918803	1.7262	0.859437	1.51115	1.47732	1.58922	1.55463
RO001793	32	M	HISPANIC	25.5592	0.473102	0.999322	1.41181	1.27456	1.29427	4.82707	2.39107	1.06143	1.4941	0.84291
RO001794	26	F	CAUCASIAN_OTHER	23.6724	0.787471	0.473863	0.78832	1.34037	1.85713	3.66845	2.51107	0.908159	0.373077	0.87792
RO001795	24	F	CAUCASIAN_OTHER	25.8456	0.600886	0.718254	0.817816	0.816903	0.825831	0.708264	1.64504	1.28536	1.22672	1.2544
RO001797	37	M	CAUCASIAN_OTHER	27.3659	1.00555	0.975312	0.978629	0.748926	0.488079	2.37622	0.456189	0.769848	0.601591	1.08286
RO001798	55	M	CAUCASIAN_OTHER	23.75	1.84997	1.03884	1.30319	1.34116	1.33328	2.35958	1.29686	0.804218	1.15555	1.65645
RO001799	31	F	CAUCASIAN_OTHER	21.6308	2.32271	0.805039	0.898733	1.22922	1.49533	1.16133	2.0245	1.01969	1.043	1.19975
RO001800	27	M	CAUCASIAN_OTHER	27.7031	1.5969	1.2193	0.876708	0.649123	0.30493	1.25375	0.341822	0.891464	1.26063	1.18667
RO001801	28	F	CAUCASIAN_OTHER	27.3167	1.53922	1.06663	1.32549	0.631483	1.2251	0.891179	0.326714	0.766675	0.75681	1.1493
RO000651	52	F	CAUCASIAN_OTHER	30.9965	0.451755	1.16034	0.897609	1.70707	1.2263	1.01703	4.34736	1.29307	1.55377	0.733855
RO000652	60	F	CAUCASIAN_OTHER	33.6533	0.542206	1.11988	0.890342	1.32119	1.46821	0.346996	1.80633	1.07907	0.726556	0.791187
RO000653	49	M	HIGH	28.1261	0.567061	1.32261	1.27428	0.769138	1.11398	3.10838	1.49822	0.762231	1.19079	0.952268
RO000654	43	F	CAUCASIAN_OTHER	35.6621	0.563813	1.22003	0.787906	1.89179	2.14353	1.79592	3.09127	1.68275	0.617259	0.823586
RO000655	36	M	CAUCASIAN_OTHER	34.942	0.901915	1.1301	1.10477	0.884525	2.05031	0.475383	0.670123	0.873253	1.13305	1.45497
RO000656	51	F	CAUCASIAN_OTHER	53.1368	0.758379	1.24978	0.742624	1.20192	1.42763	0.890555	1.6643	1.50841	0.514566	0.72651
RO000657	46	F	CAUCASIAN_OTHER	31.1736	1.17444	0.920503	1.22935	1.27822	1.44519	1.21518	0.86246	1.06871	0.390526	0.880377
RO000658	34	M	CAUCASIAN_OTHER	27.8913	0.820574	1.06874	0.967632	1.26326	0.860088	1.33146	0.661449	1.26095	1.04391	1.06397
RO000659	48	F	CAUCASIAN_OTHER	24.1405	0.881916	1.30524	1.09963	0.703661	0.47653	0.866446	0.899961	0.854863	0.64809	0.844138
RO000660	29	M	ASIAN	30.5122	2.01093	1.18248	0.821664	1.72246	2.2669	0.968512	2.1206	1.04976	1.28373	0.907903
RO000661	52	F	CAUCASIAN_OTHER	33.6396	1.27288	0.988153	1.05659	1.57929	2.44385	1.35306	3.69718	1.09096	0.783888	0.669256
RO000662	25	F	CAUCASIAN_OTHER	18.303	0.74395	0.754349	0.563249	1.47813	0.939702	0.726248	1.18945	1.10647	0.505631	0.694748
RO000663	34	M	CAUCASIAN_OTHER	27.4059	0.399582	1.00106	1.07153	0.862475	1.4415	0.664135	0.823689	0.894012	0.837198	1.02467
RO000664	57	F	CAUCASIAN_OTHER	22.8603	0.495328	0.879752	1.27774	1.17279	1.37208	0.646719	3.28235	1.37972	0.264553	0.920092
RO000665	47	F	CAUCASIAN_OTHER	31.4704	0.518486	1.09911	1.17202	2.28956	2.68833	0.94553	3.50651	1.23041	0.970511	0.784614
RO000666	23	M	CAUCASIAN_OTHER	27.4059	0.849668	1.39211	1.07274	1.54305	1.49657	1.74941	0.84926	0.822415	0.337478	1.16642
RO000667	58	F	CAUCASIAN_OTHER	26.1233	0.987932	1.11092	0.987142	1.35246	1.65499	0.833405	0.782292	0.823021	0.337414	0.734259
RO000668	28	M	CAUCASIAN_OTHER	23.7336	0.747982	0.837064	0.619497	1.05034	1.62625	2.17957	0.945157	1.23054	0.071358	1.12511
RO001527	53	F	CAUCASIAN_OTHER	33.8332	1.06537	0.855586	0.611639	1.55998	1.80843	3.29718	3.24575	1.60589	0.326649	1.11903
RO001528	28	M	HIGH	24.9507	1.1348	0.901106	1.08115	1.05971	0.803162	1.28837	0.874138	0.696268	1.13491	1.24754
RO001529	58	F	CAUCASIAN_OTHER	28.3191	1.55332	1.11761	1.00324	0.933516	0.892268	0.600311	1.42457	1.13213	0.350582	1.25
RO001530	44	F	AFRAMRCN	32.9188	2.05122	0.784592	1.00512	1.18387	1.01233	1.84491	1.47099	1.19495	0.581477	0.877442
RO001531	36	F	HISPANIC	21.7267	0.917837	0.534605	1.05005	1.29882	0.867657	0.839615	1.32083	0.903542	0.311991	0.845409
RO001532	66	F	CAUCASIAN_OTHER	25.6035	0.61619	0.932854	1	1.21542	0.718198	1.12705	0.940025	1.29616	0.982761	0.909403
RO001533	44	F	CAUCASIAN_OTHER	24.3694	1	0.732157	0.717942	0.978012	1.05631	0.82036	0.654446	0.911532	1.09707	1.19376
RO001534	60	F	CAUCASIAN_OTHER	31.4704	0.607379	1.06733	1.44444	0.873392	0.837921	0.862333	1.48948	1.08403	1.24396	0.83088
RO001535	24	F	HISPANIC	21.4539	1.70818	0.609572	0.933459	1.06032	0.784474	1.65779	1.22122	0.830299	1.76376	0.668818
RO001536	29	F	AFRAMRCN	27.3945	0.694156	0.685078	0.967554	1.2265	0.697679	1.51456	1.39105	1.10455	0.980298	0.754517
RO001537	50	F	CAUCASIAN_OTHER	20.1733	0.867138	0.894925	1.36085	0.621601	0.384144	0.896084	1	0.681054	1.89836	0.740635
RO001538	46	M	CAUCASIAN_OTHER	29.0223	1.06615	0.794544	0.836691	0.817214	0.369996	2.53746	0.806818	0.788165	1.32262	1.06528
RO001802	47	M	CAUCASIAN_OTHER	32.5463	1.11023	1	0.980838	1.21267	1.34705	2.21355	0.939955	1.05816	0.64318	1.0989
RO001803	61	F	CAUCASIAN_OTHER	33.1972	0.960599	1.05991	1.07254	1.18948	0.625171	1.3897	1.48306	1.36917	0.420955	0.895537
RO001804	62	M	CAUCASIAN_OTHER	27.967	1.18888	1.03105	1.50342	0.807063	1.17379	0.439949	0.965768	0.83693	1.41793	1.04749
RO001805	31	M	HISPANIC	27.3659	2.77627	0.708398	0.972076	0.809054	0.839486	0.554159	0.769203	0.809518	0.64019	1.297
RO001806	58	M	CAUCASIAN_OTHER	23.1775	1.64784	1.6384	1.24896	0.806796	0.701224	0.729676	0.413048	0.843148	1.34012	1.0086
RO001807	62	F	CAUCASIAN_OTHER	24.6258	0.762671	1.21836	1.08638	0.635377	1.00518	0.465705	0.350628	1.13263	2.4268	1.01742
RO001808	53	M	CAUCASIAN_OTHER	32.8618	0.746844	1.14439	1.14989	0.531954	0.296008	0.35546	0.940486	0.68963	0.920694	0.766947
RO001809	56	F	CAUCASIAN_OTHER	40.7382	0.786001	1.19502	1.50072	0.981803	0.990451	1.71355	2.44784	1.07608	0.963953	0.798689
RO001810	69	F	CAUCASIAN_OTHER	33.0437	0.806985	0.773055	0.944486	0.936214	1.02473	2.49103	2.00518	1.18029	0.509405	0.951673
RO001811	51	M	CAUCASIAN_OTHER	25.8245	1.08411	1.26864	1.66059	1.19221	0.895334	1	1.27123	0.892381	1.17507	1.15386
RO001812	59	M	CAUCASIAN_OTHER	33.2231	1.37479	0.638979	1.7497	0.812651	0.562056	3.02438	0.730839	0.833217	0.845899	1.58505
RO001813	66	M	CAUCASIAN_OTHER	26.5418	0.815225	1.02631	1.0721	1	0.474458	0.741378	0.648465	1.09357	1.35006	1.10406
RO001814	76	M	CAUCASIAN_OTHER	28.3396	1.61781	0.98786	1.1698	1.13774	1.28135	1.21307	1.077	1.05919	1.93067	1.15867
RO001815	26	M	CAUCASIAN_OTHER	25.1019	2.23908	1.04576	0.819871	0.796495	0.908191	0.745986	0.730435	0.938744	0.721339	1.04631
RO001816	58	M	HISPANIC	25.8398	1.40336	0.689211	0.800969	0.723171	0.636674	0.723571	0.306898	0.961867	1.21934	1.33131
RO001817	35	M	CAUCASIAN_OTHER	29.1561	1.91826	0.781934	0.56597	1.60228	1.63498	2.08223	1.451	1.00283	0.805305	1.15504
RO001818	42	M	CAUCASIAN_OTHER	32.4848	1.22286	1.20459	0.891116	0.604014	0.938781	0.610106	0.272941	0.622291	1.28849	1.00131
RO001819	25	M	ASIAN	26.5684	1.47603	1.12715	1.49814	1.33173	0.984724	2.91237	1.52907	0.749426	2.21076	0.982865
RO001539	52	M	CAUCASIAN_OTHER	23.6724	1.11966	1.40532	1.43263	0.538634	0.678005	0.862433	0.567044	1.05075	1.7362	1.54889
RO001540	45	F	CAUCASIAN_OTHER	21.9688	1.11217	1.01934	1.13963	1.12627	0.987961	1.12361	1.30504	1.06884	0.773629	0.893598
RO001541	24	F	CAUCASIAN_OTHER	25.7446	1.02702	0.882743	1.30753	0.807927	1.25148	0.813419	0.312027	1.03893	0.804833	0.869171
RO001542	29	M	ASIAN	29.8416	1.22106	0.969873	0.907702	0.739066	1.22744	0.634851	1.46025	0.886502	1.1516	1.39115
RO001543	46	M	CAUCASIAN_OTHER	26.8738	1.21503	1.10016	1.38933	1.29715	0.915117	0.622298	0.805193	0.824966	1.18894	0.855877
RO001544	23	M	HISPANIC	24.8202	1.0086	0.761391	1.26463	1.16829	1	2.37448	1.34466	0.650551	1.17735	1.30606
RO001545	40	M	CAUCASIAN_OTHER	27.8913	2.13274	0.860217	0.833871	0.686402	1.14784	1.67186	0.620828	0.684396	1.8125	1.07388
RO001546	35	M	CAUCASIAN_OTHER	20.5161	1.30491	1.21885	0.964627	1.80173	1.44291	1.91023	1.95008	0.711045	1.17973	1
RO001547	44	M	CAUCASIAN_OTHER	28.478	1.84411	0.854292	0.823044	1.17538	1.20343	0.689607	1.81588	1.10739	1.23265	1.07903
RO001548	64	M	CAUCASIAN_OTHER	30.1222	2.13624	1.02172	1.15159	0.966862	1.13717	0.934724	0.462844	1.01809	0.568698	0.931441
RO001549	27	F	CAUCASIAN_OTHER	20.9803	0.0153986	1.41398	0.0113571	0.00839128		0.00500731		0.00305359	0.0183662	0.0157754
RO001550	27	M	ASIAN	25.1022	0.0131818	1.33362	0.0197793	0.00684365		0.00402819		0.00142278	0.0171446	0.0147156
RO001551	29	M	CAUCASIAN_OTHER	25.8245	1.05586	1.09078	1.32181	0.84862	0.879443	0.9233	0.977565	1.13966	1.39218	1.24296
RO001552	52	M	CAUCASIAN_OTHER	18.651	0.882493	1.27705	1.20804	0.697478	1.2207	1.24869	0.933276	0.809713	1.88185	0.929198
RO001553	30	F	CAUCASIAN_OTHER	23.9116	0.762621	1.10717	0.980301	0.910155	0.408024	0.438304	1.16164	0.923388	0.671223	0.73
RO001554	22	F	CAUCASIAN_OTHER	20.5957	1.07587	0.590615	0.915498	0.913559	1.0289	0.700455	1.23861	1.2193	0.383844	1.07816
RO001555	56	M	ASIAN	25.8456	2.27828	0.957711	1.30703	0.992969	0.611296	0.522762	0.87188	0.897218	1.91911	1.23389
RO001556	25	F	ASIAN	22.4627	1.85521	0.943848	0.94511	0.71115	0.742918	0.764132	0.258269	1.23469	0.548558	0.872803
RO001557	43	F	AFRAMRCN	26.6288	2.81011	0.644639	1.15196	0.641427	0.857027	0.389516	0.596507	0.85455	1.18114	1.07057
RO001558	33	F	ASIAN	21.7971	2.05988	0.943886	0.958783	0.679639	1.1105	0.910865	0.615633	0.807367	1.11799	1.07928
RO001559	25	F	CAUCASIAN_OTHER	20.6721	0.531393	0.774455	0.597414	0.841713	0.710123	0.619479	0.436785	0.903582	0.734375	0.84869
RO001560	25	F	CAUCASIAN_OTHER	23.4011	1.41343	0.630602	0.820167	0.703098	1.17287	0.968013	0.584256	0.93165	1.00963	1.13293
RO001561	29	F	CAUCASIAN_OTHER	20.5244	0.82824	1.07792	1.03817	0.545065	0.138465	1	0.961553	0.954562	0.732959	0.912201
RO001562	29	M	CAUCASIAN_OTHER	25.7243	2.24591	0.815951	1.37428	0.662247	0.502043	2.04873	0.736136	1.09113	1.64827	1.30321
RO000669	68	F	AFRAMRCN	27.3389	0.424231	1.40358	1.32929	0.983535	0.785818	0.34949	1.52057	0.936934	1.11837	0.924606
RO000670	46	F	AFRAMRCN	34.007	1.14346	1.06434	0.877251	1.01741	1.27866	0.755208	2.46674	1.20716	1.48589	0.852252
RO000671	63	F	AFRAMRCN	39.9337	1.25878	1.21379	1.73667	1.36649	1.16181	2.00335	1.84423	0.897376	1	1.05229
RO000672	61	F	AFRAMRCN	40.3333	1.26671	0.812665	1.17779	0.826339	0.32552	2.42059	0.6165	1.13124	0.94764	0.84428
RO000673	50	F	CAUCASIAN_OTHER	24.7148	0.897071	1.02132	0.781811	1.09752	0.843842	0.469381	0.826267	0.841648	0.560089	0.684364
RO000674	54	F	AFRAMRCN	26.6288	1.12189	1.16938	0.827917	0.781242	0.543064	0.475943	0.737019	0.883982	1.22887	0.983143
RO000675	65	F	AFRAMRCN	31.115	0.796766	0.971097	0.830112	1.30428	1.30019	0.574383	1.98799	1.26728	1.20088	0.983328
RO000676	58	F	AFRAMRCN	25.125	1.15381	1.10723	0.991268	1.11522	0.824162	0.600667	1.62275	0.786133	0.597749	0.826721
RO000677	75	F	AFRAMRCN	31.8821	0.80007	1.03234	0.877761	1.51573	1.8222	1.12803	2.26862	1.73059	0.289338	1.02763
RO000678	54	M	CAUCASIAN_OTHER	28.9719	0.836048	1.44003	1.34943	1.01504	0.608386	0.632418	0.504239	1.08219	1.15576	1.19336
RO000679	64	F	CAUCASIAN_OTHER	30.7822	0.493813	1.20821	1.02443	1.17338	1.20985	0.628831	1.638	1.37806	1.15912	1.01525
RO000680	58	F	CAUCASIAN_OTHER	49.5944	0.546358	1.12251	1.56794	1.27675	1.23965	0.785283	1.66338	1.35378	1.30165	1.01776
RO000681	63	M	CAUCASIAN_OTHER	25.0647	0.781953	1.33562	1.05746	0.524832	0.195691	1.54036	0.452753	0.962183	1.19495	1.25516
RO000682	26	F	CAUCASIAN_OTHER	39.4751	0.611067	0.967908	0.701938	1.57692	1.20443	0.408648	2.49288	0.947595	0.0365819	0.689939
RO000683	71	M	CAUCASIAN_OTHER	34.5852	1.08893	1	1.01925	1.02987	0.643289	0.662165	1.1228	0.961457	0.415714	1.25124
RO000684	49	M	CAUCASIAN_OTHER	28.7492	1.43323	1.14744	1.09817	0.743472	0.889243	0.971204	0.490249	0.942146	0.85749	1.07193
RO000685	47	M	CAUCASIAN_OTHER	25.1071	0.610108	1.4239	0.891434	0.892925	1.59685	1.12095	0.547459	0.854502	1.33513	1.39817
RO000686	29	F	CAUCASIAN_OTHER	21.4806	1.24845	1.43715	0.963452	0.975633	1.19234	1.03756	0.581114	1.12388	1.07066	1.33182
RO000687	33	M	CAUCASIAN_OTHER	26.5418	1.49184	1.09972	0.798672	0.947668	0.436223	0.633989	0.341372	1.22491	1.3308	1.32036
RO000688	60	F	CAUCASIAN_OTHER	22.5941	0.667376	0.987286	0.993519	0.676713	0.704301	1.83989	1.19433	0.983073	0.361843	0.88641
RO000689	58	F	CAUCASIAN_OTHER	32.3126	1.13595	1.02195	0.657239	1.72376	1.30507	1.10825	3.17496	1.68913	0.368456	0.843534
RO000690	24	F	CAUCASIAN_OTHER	23.026	0.723845	1.10996	0.674517	0.602083	0.999304	0.554293	0.556402	0.840501	1.36875	0.888177
RO000691	23	F	CAUCASIAN_OTHER	24.0283	0.547981	1.10291	1.05515	1.2934	1.44373	0.771861	1.14573	0.919861	1.23509	0.860866
RO001820	60	F	CAUCASIAN_OTHER	22.4627	0.508136	0.942548	1.24041	1.4223	1.00173	2.51335	1.16453	1.30854	0.639015	0.898897
RO001821	42	F	CAUCASIAN_OTHER	29.5205	0.515477	0.999649	1.16072	1.12843	0.636678	1.52193	1.1311	1.46188	0.66373	1.48647
RO001822	54	F	CAUCASIAN_OTHER	22.312	0.431419	0.754402	1.24573	0.665328	0.788388	2.71356	0.892109	1.05378	0.477781	1.37278
RO001823	58	M	CAUCASIAN_OTHER	23.7076	0.68975	1.04462	1.04677	1.09223	0.573405	1.50407	0.687605	1.04605	0.804625	1.22876
RO001824	61	F	CAUCASIAN_OTHER	23.9116	0.995409	0.672619	0.899981	0.960907	1.03661	1.09101	1.16007	1.09978	1.09317	0.936395
RO001825	49	F	CAUCASIAN_OTHER	26.6229	0.92846	0.656788	0.576281	0.850961	0.674298	1.55196	1.04785	1	0.585991	0.722421
RO001826	19	F	HISPANIC	26.4537	1.3273	1.08152	0.909825	2.05656	1.26587	4.36293	2.49127	1.3134	1.50809	0.69748
RO001827	48	M	CAUCASIAN_OTHER	36.4879	2.17735	0.872767	0.761839	1.26672	1.64366	1.04562	2.87315	1.24615	1.33089	1.26051
RO001828	54	F	CAUCASIAN_OTHER	39.4751	1.98277	1.0585	1.06523	0.631059	1.0007	0.529547	2.08676	1.28631	0.738902	1.01213
RO001829	60	M	CAUCASIAN_OTHER	22.3756	1.35312	0.926013	0.967997	0.750315	0.481307	2.77264	0.761725	0.605555	1.0136	0.914117
RO001830	61	M	CAUCASIAN_OTHER	30.4066	0.689151	0.959753	1.28622	0.943511	1.26346	1.29108	1.55223	0.680125	1.05611	1.06076
RO001831	54	F	CAUCASIAN_OTHER	25.8831	0.463351	1.07379	1.04154	0.895504	1.09722	3.17615	1.10423	0.97916	0.837057	0.914774
RO001832	61	F	CAUCASIAN_OTHER	28.3191	0.598802	1.05161	1.22014	1.39301	1.62442	1.94439	2.26916	1.45867	0.876518	1.2733
RO001833	76	F	CAUCASIAN_OTHER	23.2947	0.532643	0.865346	1.49478	1.15366	1.09509	1.68497	0.812635	0.799306	1.05267	0.79309
RO001834	55	M	CAUCASIAN_OTHER	31.1902	0.80728	0.930316	0.685724	0.653773	0.901793	0.952951	0.638917	1.00003	1.18835	1.2534
RO000692	66	F	CAUCASIAN_OTHER	28.1889	0.750622	1.19225	1.3923	1.04398	1.79365	0.58214	0.415592	0.981968	1.23782	0.892375
RO000693	46	F	CAUCASIAN_OTHER	44.624	0.722211	0.761102	1.0256	1.52126	1.16594	0.794921	1.14825	1.08441	0.681701	0.752445
RO000695	63	M	CAUCASIAN_OTHER	35.8673	1.07108	1.15155	1.29819	1.23165	1.12231	0.400486	1.60285	0.843444	1.26051	0.562453
RO000696	43	F	CAUCASIAN_OTHER	18.6357	0.627657	0.894821	1.00087	0.953736	0.491108	0.390929	0.685291	1.08364	1.44122	0.829819
RO000698	41	F	CAUCASIAN_OTHER	24.2738	1.49024	1.06584	0.966053	0.931582	0.760926	0.370044	0.692745	1.60271	0.077963	0.894132
RO000699	64	F	CAUCASIAN_OTHER	34.7477	1.15707	1.26483	1.02467	1.10826	1.36624	0.498069	1.63819	1.35451	0.333412	0.82359
RO000700	61	M	CAUCASIAN_OTHER	46.0206	0.778296	0.994016	0.940434	1.15844	0.826532	1.23073	0.922758	0.932275	0.558054	1.03235
RO000702	72	F	CAUCASIAN_OTHER	35.4245	0.694571	1.20574	1.17768	0.974871	0.913202	3.23759	1.23525	0.93169	0.452235	1.09089
RO000704	45	M	CAUCASIAN_OTHER	26.4439	0.668282	1.2327	0.773571	1.10181	1.1579	0.739473	1.7377	0.9168	0.890436	0.735345
RO000705	67	M	CAUCASIAN_OTHER	26.5784	0.663736	1.0689	0.883318	0.753371	0.459273	0.915558	0.542524	1.1242	0.83755	1.23019
RO000707	84	M	CAUCASIAN_OTHER	25.5266	0.501787	1.20586	1.26011	0.545351	0.786302	0.378902	0.681719	0.902577	1.61822	0.98151
RO000708	72	F	CAUCASIAN_OTHER	25.7767	1	1.26113	1.18898	1.8862	1.49941	2.13586	3.11992	1.01971	1.24058	0.811774
RO000709	57	F	CAUCASIAN_OTHER	24.3253	0.789551	1.19907	1.20575	0.801424	0.685597	1.31702	0.598745	1.00421	1.8959	0.854489
RO000710	28	F	CAUCASIAN_OTHER	37.9043	1.37822	1.2179	0.837456	1.32395	1.14561	3.27509	0.589702	1.07649	0.571327	1.00364
RO001835	58	M	CAUCASIAN_OTHER	24.4049	1.49937	0.832103	1.20804	1.13539	0.522406	1.46614	1.2259	0.735511	0.713254	1.18196
RO001836	33	M	CAUCASIAN_OTHER	24.3898	0.635817	0.776677	1.01007	1.08959	0.88309	1.45124	0.844914	0.639448	0.983531	1.00836
RO001837	58	M	CAUCASIAN_OTHER	24.3253	1.15225	0.672558	1.09345	0.711474	0.42931	0.891255	0.823663	0.800468	1.31511	1.03956
RO001838	40	F	ASIAN	25.0773	2.06832	0.659197	1.19209	0.879618	1.26198	0.552572	1.02218	1.00023	0.400313	0.915661
RO001839	52	M	CAUCASIAN_OTHER	28.1261	1.47965	0.96388	1.11578	0.629099	0.313719	3.90087	0.690304	0.603492	0.982528	1.12515
RO001840	37	M	CAUCASIAN_OTHER	23.0103	1.34833	0.821182	1.6892	0.728658	0.812435	0.624036	0.522822	0.703684	1.48449	1.59034
RO001841	26	M	CAUCASIAN_OTHER	24.3707	0.95057	0.794818	0.809815	1.06853	1.25767	1.5901	1.0208	0.969143	0.924977	1.34826
RO001842	49	M	CAUCASIAN_OTHER	27.2592	0.881797	1.3487	1.24972	0.988805	1.32361	1.90431	0.731018	0.839344	1.35958	1.2368
RO001843	24	M	CAUCASIAN_OTHER	25.7994	0.670805	0.768297	0.950949	1.19052	0.557998	1.37884	0.239839	1.03369	0.976851	1.33948
RO001844	63	F	CAUCASIAN_OTHER	29.2252	0.661461	0.862435	1.37864	1	1.12169	1.15414	1.19122	1.05653	0.416499	0.950972
RO001845	41	M	CAUCASIAN_OTHER	24.9522	0.428226	0.900043	1.09836	0.522936	0.188245	1.89369	0.541297	1.18165	1.50293	1.20479
RO000711	46	F	CAUCASIAN_OTHER	22.4627	1.19243	1.29198	1.03078	1.41515	1.34475	0.698009	1.13419	0.905796	1.54114	0.75683
RO000712	45	M	HIGH	24.3707	1.05907	1.31305	1.07555	1.1541	0.347452	1.10962	1.0981	1.29706	1.51753	0.885684
RO000713	50	F	CAUCASIAN_OTHER	40.7828	0.90844	1.37848	0.7905	1.11856	1.52504	1.80615	1.20506	1.66701	0.773147	1.13502
RO000714	30	F	CAUCASIAN_OTHER	21.7872	1.68905	0.811144	0.73016	2.11091	1.65037	0.6071	1.93017	0.933575	0.408105	0.795094
RO000715	56	F	CAUCASIAN_OTHER	27.1436	1.18092	0.864882	1.38623	1.09435	1.31846	0.353521	1.31771	0.877692	1.07343	0.819762
RO000716	62	M	CAUCASIAN_OTHER	30.9894	1.03912	1.19006	0.834298	0.764193	0.686783	0.653616	0.378832	1.11801	1.232	0.898885
RO000717	51	M	CAUCASIAN_OTHER	23.7455	1.16188	1.02524	1.05393	0.8192	1.18717	0.534812	0.715889	1.15135	1.42509	0.945008
RO000718	30	M	CAUCASIAN_OTHER	33.9024	0.547011	1.08216	0.962996	1.17634	1.88204	0.332009	1.25948	1.09543	1.47597	1.07334
RO000719	26	M	CAUCASIAN_OTHER	34.2074	0.847722	1.46448	1.26955	0.799737	1.03522	0.633599	0.654305	0.957314	1.01555	1.42975
RO000720	33	F	CAUCASIAN_OTHER	42.9077	1.15722	0.864742	0.990765	1.33357	1.11148	0.639573	2.41019	1.39733	0.926052	1
RO000721	61	F	AFRAMRCN	37.6043	1.68664	1.46972	0.922708	1.3044	1.82063	0.628818	5.41598	1.57912	0.428514	1.03153
RO000722	30	M	ASIAN	24.4097	0.851928	1.02735	0.715114	0.914328	0.639164	1.16877	0.703992	0.85408	0.999708	0.824456
RO001846	21	F	AFRAMRCN	24.9586	1.40038	0.65175	0.640718	1.35844	1.20259	1.10866	1.87851	1.05852	0.0749646	0.807958
RO001847	23	F	CAUCASIAN_OTHER	28.1261	1.46064	0.645287	0.838551	1.16183	0.585547	4.05213	0.448952	0.950204	0.873155	1.38018
RO001848	18	F	CAUCASIAN_OTHER	23.1702	1.77583	0.89553	1	1.36772	1.60519	0.899489	0.884739	1.22353	1.09507	1.21496
RO001849	20	F	CAUCASIAN_OTHER	25.5057	2.71158	0.988321	1.27017	0.589767	0.988867	0.436396	0.463941	1.44849	1.07891	1.24553
RO001850	26	F	CAUCASIAN_OTHER	31.3466	0.00618602	0.453642	0.0113319	0.00512676		0.00867604		0.00136426	0.0220267	0.0148917
RO001851	18	M	CAUCASIAN_OTHER	24.9542	1.5787	0.931098	1.53639	0.767606	0.588693	1.09425	0.447384	0.944027	1.04454	1.6367
RO001852	25	M	HISPANIC	42.5987	1.65354	1.2216	0.96417	0.924178	0.930836	1.12781	1.53531	1.04394	1.18545	1.20468
RO001853	23	F	CAUCASIAN_OTHER	27.3389	1.43822	0.717552	0.634119	1.20307	0.699757	1.61551	1.45696	1.00016	0.41915	0.922046
RO001854	23	M	AFRAMRCN	25.0878	1.38194	0.794232	0.848921	1.11639	1.11591	4.92072	1.91404	0.777772	1.03395	1.38079
RO001855	22	F	CAUCASIAN_OTHER	20.9803	2.11112	0.723161	0.725755	0.808009	0.381352	0.997969	0.654898	1.14961	0.481397	0.969649
RO001856	24	F	CAUCASIAN_OTHER	24.2738	1.93708	0.980312	0.945078	0.734266	0.431276	1.40029	0.570209	0.963503	1.22458	0.99775
RO001857	21	F	CAUCASIAN_OTHER	18.7926	1.16853	0.587839	0.875548	0.618726	0.587691	0.732722	0.979197	0.965923	0.409446	1.36007
RO001563	21	F	CAUCASIAN_OTHER	26.6288	1.48412	0.678935	0.858824	1.07082	1.31274	1.23906	1.88159	0.955992	0.597889	0.75809
RO001564	58	F	CAUCASIAN_OTHER	21.7872	1.0296	0.902945	1.67273	0.885984	1.08716	1.10704	0.967941	0.811481	0.708745	0.826356
RO001565	19	M	CAUCASIAN_OTHER	29.0223	2.03984	0.950512	1.14888	0.854189	0.519528	1.16884	0.825904	1.07652	0.326495	1.11518
RO001566	56	M	CAUCASIAN_OTHER	25.3286	1.58728	0.708957	1.31942	0.734973	0.545339	0.782647	0.451151	0.794809	1.16982	0.984215
RO001567	22	F	CAUCASIAN_OTHER	25.7905	0.871603	0.823911	1.05469	0.945256	1.25393	1.50806	1.81881	1.56829	0.410436	1.19178
RO001568	55	M	CAUCASIAN_OTHER	30.6804	1.67167	0.9278	1.24542	1.01277	1.3273	1.75083	0.836928	0.806512	1.28995	1.31293
RO001569	21	M	CAUCASIAN_OTHER	22.0448	1	0.905376	0.810226	0.586609	1.12335	0.659459	0.533444	1.30502	1.33077	1.42816
RO001570	40	F	CAUCASIAN_OTHER	22.7077	1.03813	0.830559	0.883305	0.541256	1.51973	1.89561	0.703464	0.754413	0.344845	0.934021
RO001571	19	F	ASIAN	21.4539	1.01763	0.573067	1.09191	0.739981	0.246504	0.58347	1.19367	0.929656	0.645919	1.12258
RO001572	18	M	CAUCASIAN_OTHER	20.1733	1.05234	0.849643	1.40974	1.20531	1.40863	2.17427	1.3319	1.15717	1.29735	1.07792
RO001574	23	F	HISPANIC	26.7744	0.898864	0.682704	0.711307	1.0983	1.22277	0.997168	1.88354	0.902889	0.601545	0.6861
RO001575	22	M	HISPANIC	26.3096	1.73437	0.765163	0.357583	1.78867	1.7464	0.972471	2.27639	0.827937	0.665181	1.1667
RO001576	62	M	CAUCASIAN_OTHER	25.0854	2.10074	1.06194	1.38657	0.838058	0.439113	2.53525	1.192	0.649521	1.46685	1.04621
RO001577	62	F	CAUCASIAN_OTHER	23.4011	1.56522	1.15791	0.976773	0.72255	0.728051	0.692559	0.760778	0.703769	0.831798	1.28556
RO001578	69	M	HIGH	22.8049	0.675698	1.19306	1.59832	1.05684	0.995468	0.993394	1.04161	0.846876	1.3821	0.846857
RO001579	20	M	AFRAMRCN	46.2995	3.85084	0.958322	0.797704	1.11506	1.05997	1.00459	1.2139	0.804142	1.4115	1.47086
RO001580	57	F	CAUCASIAN_OTHER	20.0454	1.00693	1.21646	1.58725	0.81579	0.39739	1.08406	1.69366	0.918392	1.39941	0.91035
RO001581	32	M	CAUCASIAN_OTHER	23.6724	1.07317	0.766294	1.21186	0.670638	0.247648	1.39042	0.88231	0.544605	1.02811	1.16025
RO001582	35	M	ASIAN	29.8341	1.44968	1	1.28266	0.855155	0.310218	1.02635	1.7295	0.843005	1.50669	0.97088
RO001583	22	F	CAUCASIAN_OTHER	30.1109	1.38432	0.616278	0.701709	0.812294	0.801628	0.887371	2.06036	0.74916	0.594979	0.82951
RO000723	70	M	HIGH	28.1261	0.725323	1.33254	1.00685	0.783259	0.744832	0.728989	1.19869	0.957901	0.5264	0.917864
RO000724	73	M	CAUCASIAN_OTHER	32.5463	0.760362	0.8799	0.909433	1.18373	1.44783	0.527714	0.633939	0.823268	0.962649	1.25991
RO000725	57	F	CAUCASIAN_OTHER	33.0843	0.936241	1.01887	1.28253	1.73639	1.45117	1.71051	1.9209	1.48459	0.606647	0.852497
RO000726	83	M	CAUCASIAN_OTHER	28.2864	1.31863	1.23062	1	0.798435	0.552956	0.634108	0.774634	0.909369	1.28478	0.893499
RO000727	40	F	CAUCASIAN_OTHER	23.0209	1.70539	1.06581	0.780463	0.666374	1.47183	0.7582	0.790568	0.942784	0.871994	0.965304
RO000728	49	F	CAUCASIAN_OTHER	25.6828	1.02752	0.995886	0.732972	1.01683	0.919945	0.581249	0.554037	1.2625	0.941202	0.772304
RO000729	49	F	CAUCASIAN_OTHER	22.5941	0.621783	1.38534	0.958553	1.16094	0.745648	0.507525	0.64522	1.16976	1.35815	0.747267
RO000730	62	F	CAUCASIAN_OTHER	21.7971	0.619186	1.33914	1.00814	0.81455	0.658064	0.366946	0.562686	0.76008	0.738531	0.712588
RO000731	68	M	CAUCASIAN_OTHER	27.9765	0.626756	1.53827	1.08461	1.47313	1.64879	0.997088	1.61026	1.37682	1.30781	0.825744
RO000732	67	M	CAUCASIAN_OTHER	29.2859	0.676177	1.59165	2.29403	1.16366	1.43187	2.25702	1.43532	1.04829	0.668785	2.24674
RO001858	61	M	CAUCASIAN_OTHER	30.538	1.06264	0.831991	0.806823	0.611182	0.400795	0.6272	0.330491	1.13563	0.808371	1.15018
RO001859	58	M	CAUCASIAN_OTHER	33.4695	1.11193	0.682477	0.878354	0.97395	0.425804	2.14058	1.03206	1.25624	1.41005	1.25406
RO001860	56	F	CAUCASIAN_OTHER	25.7446	0.522105	0.929043	1.03658	0.947213	0.555941	1.75959	1.29927	0.807413	0.951032	0.70372
RO001861	57	M	CAUCASIAN_OTHER	25.7658	1.13968	0.96913	1.03624	0.938031	0.728995	1.30228	0.429595	0.629553	1.33429	0.991711
RO001862	59	F	CAUCASIAN_OTHER	27.3945	0.842964	0.822634	0.975965	0.978223	1.25138	1.04039	1.505	1.29044	0.339699	1.00016
RO001863	50	F	CAUCASIAN_OTHER	24.9586	1.35376	0.829826	0.905029	0.855129	0.80164	0.947404	0.593105	1.18407	0.912714	1.07738
RO001864	31	M	HISPANIC	32.7365	1.89319	0.853871	0.983994	0.825796	0.522415	0.95667	1.1506	0.618061	0.812088	1.12702
RO001865	25	M	CAUCASIAN_OTHER	30.4276	2.195	0.849155	0.757887	1.05409	0.977714	1.44497	1.85029	1.11399	1.3039	1.13089
RO001866	58	F	AFRAMRCN	33.9829	0.644108	0.775536	1.0748	1.50074	1.17934	1.64049	2.01497	1	0.71491	1
RO001867	59	M	ASIAN	25.0854	0.779619	1.46652	1.25451	0.727204	0.366898	0.630672	0.853462	0.93993	1.62455	1.23923
RO001868	27	M	CAUCASIAN_OTHER	28.7449	0.861117	1.02501	1.39783	0.935921	0.313751	1.43599	1.11034	0.750007	1.44104	1.05378
RO001869	18	F	HISPANIC	21.1417	0.854592	0.940818	0.937206	1.17419	1.66996	2.70747	0.959461	1.16997	1.39715	1.11524
RO001870	30	F	CAUCASIAN_OTHER	23.8852	0.963312	0.898219	0.834389	0.67384	0.489956	1.14279	0.623052	0.973197	2.31444	1.28154
RO001871	27	F	CAUCASIAN_OTHER	22.887	0.902892	0.679648	1.1124	1.04796	1.38852	0.821573	0.832286	1.01895	1.14032	1.22366
RO001872	23	F	ASIAN	20.4828	1.91725	0.850041	0.991578	0.828979	0.285612	1.0048	0.800266	0.728146	0.630549	0.796685
RO001873	18	F	CAUCASIAN_OTHER	22.7077	0.852623	1.09111	1.43482	2.00889	1.07048	1.98307	3.12605	1.85163	0.690154	0.916995
RO001874	18	F	ASIAN	22.1403	1.33335	0.872316	0.631461	1.34356	0.931272	0.997568	2.74767	0.967151	1.15079	0.736793
RO001875	28	M	CAUCASIAN_OTHER	20.8031	1.56991	1.19273	0.725797	0.833419	0.814894	3.05442	1.36789	1.22209	0.715189	1.41281
RO001876	19	F	HISPANIC	22.1487	1.91635	0.714319	0.871166	0.522568	1.00453	0.401862	0.517211	1.45028	0.29174	1.27627
RO001877	18	M	ASIAN	22.7077	1.50877	0.801897	1.01506	1.19541	1.45848	0.986528	0.698641	0.815557	1.08064	0.972085
RO001878	21	M	ASIAN	23.2947	0.901024	1.31692	0.754743	0.830176	0.96142	0.605491	1.62421	0.630285	1.51515	0.915498
RO001879	19	F	ASIAN	20.3691	1.12357	0.742291	0.763912	1.2824	1.463	1.37802	2.30011	1.20079	0.548605	0.916276
RO001880	28	M	AFRAMRCN	25.8402	1.0141	0.725997	0.915184	1.12336	0.842831	0.643436	0.699877	0.98329	1.13156	1.72967
RO001881	51	M	CAUCASIAN_OTHER	25.8402	1.00793	1.04679	1.03654	0.440392	0.382831	1.04179	0.495092	0.834237	1.03311	1.09417
RO001882	57	M	CAUCASIAN_OTHER	28.9719	0.66222	0.761166	0.687395	0.647865	0.55159	0.674191	0.955734	0.839277	1.42566	0.90915
RO001883	51	F	CAUCASIAN_OTHER	21.4104	0.608788	0.995102	1.01495	1.33909	0.674392	1.03799	1.43051	1.01346	0.714199	0.72319
RO001884	60	M	CAUCASIAN_OTHER	28.6939	0.628047	0.992361	0.723844	1.33773	1.42966	2.03673	1.13298	0.711829	0.975832	0.875338
RO001885	47	M	CAUCASIAN_OTHER	28.1261	0.970384	1.04294	0.829196	1.35125	1.21399	1.7372	0.804415	0.742586	0.807577	1.05812
RO001886	50	M	CAUCASIAN_OTHER	25.8456	1.26229	1.08628	1.14333	0.989535	0.453504	1.03095	0.919045	1.06756	1.54651	1.43891
RO001887	54	M	CAUCASIAN_OTHER	28.0989	1.77317	0.857245	0.971606	1	1.31529	0.984507	0.629175	1.04074	1.22856	1.60476
RO001888	46	F	CAUCASIAN_OTHER	29.2252	1.29689	0.714316	0.648902	0.746874	0.32049	0.614225	1.04365	0.824883	0.599577	0.745325
RO001889	56	M	CAUCASIAN_OTHER	25.6204	1.23394	1.08208	1.44024	0.660829	0.693631	0.497296	0.843098	1.02281	1.7345	1.30421
RO001890	47	M	CAUCASIAN_OTHER	26.5795	1.23249	1.29358	0.924723	0.873255	0.748496	0.828854	0.73743	0.72506	1.72101	1.0314
RO001891	60	M	CAUCASIAN_OTHER	27.2162	0.853556	1.12303	1.25554	0.52572	0.584652	1.72027	0.498134	0.707835	1.20464	1.37622
RO001892	53	M	CAUCASIAN_OTHER	40.1714	0.783996	0.994188	1.18168	1.10168	1.05307	1.72206	2.02669	0.6949	1.83876	0.986349
RO000733	56	M	CAUCASIAN_OTHER	19.1284	0.569492	1.18934	1.18013	1.03273	1.74884	0.935647	0.678162	0.935697	1.93118	1.05496
RO000734	57	F	CAUCASIAN_OTHER	31.09	0.933654	1.20859	1.07685	0.76871	0.734071	1.30682	0.580111	0.966254	1.65603	1.11679
RO000735	61	F	CAUCASIAN_OTHER	37.7588	0.684698	1.17164	1.24051	1.25053	1.8361	0.860023	0.899239	1.18103	0.592239	1.0544
RO000736	32	F	CAUCASIAN_OTHER	31.115	1.1056	1.26669	1.04528	1.14555	1.6295	0.31233	0.709555	1.44459	0.569757	1.08958
RO000737	36	F	CAUCASIAN_OTHER	27.4059	1.11669	0.813583	0.547907	1.15516	0.621607	1.49125	2.16252	1.22091	0.240328	0.679086
RO000738	23	F	HISPANIC	29.2612	0.831157	1.09858	0.976633	1.13274	1.63791	1.53548	0.749531	1.30922	0.911022	0.918121
RO000739	39	F	CAUCASIAN_OTHER	19.1955	2.06289	0.702398	0.872811	0.479497	0.464352	0.635453	0.313595	0.660598	1.23587	0.884289
RO000740	59	F	HIGH	30.7822	0.889815	1.52131	0.903126	0.850018	0.764599	0.302119	0.953447	0.807779	1.10311	0.590347
RO000741	56	M	HIGH	32.4848	1.1071	1.22475	1.03952	1.06007	0.832742	0.992011	1.88664	1.32676	1.429	1.16216
RO000742	56	M	CAUCASIAN_OTHER	27.1157	1.11328	1.38389	1.09678	0.865547	1.22108	2.19095	1.8146	2.05251	1.2691	1.20766
RO000744	34	M	CAUCASIAN_OTHER	26.3839	0.931459	1.50012	1.32132	1.61116	1.50803	3.69144	1.63367	1.30895	1.14982	1.22141
RO000745	58	F	CAUCASIAN_OTHER	34.0161	0.868758	1.19473	1.21601	1.37581	1.96782	0.783256	3.68304	1.14594	0.494339	0.700327
RO000746	68	F	CAUCASIAN_OTHER	25.1022	0.654849	1.4172	1.16779	1.38216	0.694588	1	1.85315	1.38097	0.736027	1.01086
RO000747	58	M	CAUCASIAN_OTHER	35.2361	0.928143	1.04602	1.16201	1.45716	1.76659	0.576796	3.02956	1.12098	1.02649	0.891842
RO000748	49	F	CAUCASIAN_OTHER	39.3197	0.70346	1.04439	1.13694	0.89972	1.0205	0.604377	1.5654	1.00592	0.289591	0.792642
RO000749	56	F	CAUCASIAN_OTHER	30.4066	0.657804	1.36056	0.795908	1.12232	1.17695	0.941439	0.851115	1.06805	0.47199	0.619945
RO000750	25	F	CAUCASIAN_OTHER	29.2612	0.762988	1.00165	0.765027	1.3753	0.735219	2.33851	1.16458	1.27865	1.07837	0.809918
RO000751	66	F	CAUCASIAN_OTHER	24.9586	1.271	1.34743	1.07951	0.86265	1.28102	1.43794	1.42224	1.235	0.672434	1.15144
RO000752	63	F	CAUCASIAN_OTHER	46.3403	0.875419	1.37956	1.12867	1.55734	1.06202	0.658777	0.670922	1.68288	0.624796	0.85995
RO000754	39	M	CAUCASIAN_OTHER	27.6014	2.32358	1.06653	0.803604	1.93699	1.12889	1.93063	2.45458	1.24015	1.17373	0.972083
RO000755	57	F	HIGH	26.037	0.0185461	0.924436	0.0107995	0.00550039		0.00504948		0.0021241	0.0235539	0.0151905
RO000756	29	F	CAUCASIAN_OTHER	21.4539	0.875396	1.05587	0.556563	1.10598	1.32988	6.86922	0.847101	0.980044	0.370337	0.575262
RO000757	42	M	CAUCASIAN_OTHER	33.2243	0.574883	1.35706	0.799547	1.37375	1.03049	1.13377	0.624339	1.41228	1	0.948928
RO000759	29	F	AFRAMRCN	30.7822	0.961938	1.61969	1.13481	2.06969	1.07007	5.00335	3.14471	1.27697	1.86491	0.889938
RO000760	29	F	CAUCASIAN_OTHER	32.9184	0.68519	1.00538	0.487414	1.31292	1.50839	0.467464	1.52327	1.63425	0.830918	0.84418
RO000761	46	F	CAUCASIAN_OTHER	24.0283	0.914713	0.96354	0.76794	0.790562	1.28042	4.25478	0.762995	1.06749	0.458863	0.799695
RO000762	41	M	HIGH	21.8243	0.945367	0.936724	0.68058	1.09046	0.984473	0.856584	1.65127	0.778843	1.02245	1.00911
RO000763	32	M	CAUCASIAN_OTHER	35.5051	1.22899	1.09486	1.14681	1.3575	1.86467	0.864542	0.509878	1.16997	1.32047	1.29388
RO000764	19	M	CAUCASIAN_OTHER	29.6819	1.76464	0.899389	0.703796	1.58856	1.68467	1.61675	1.57752	1.06379	0.615598	1.04479
RO000765	19	M	CAUCASIAN_OTHER	24.3253	1.17882	1.78397	1	0.919261	1.35539	0.73347	0.867606	1.11322	1.43826	1.16861
RO000766	21	F	CAUCASIAN_OTHER	25.7446	0.962443	1.23892	0.758429	0.829598	1.45185	0.983701	0.859924	1.03345	0.758251	0.717235
RO000767	19	F	CAUCASIAN_OTHER	18.0771	1	0.759273	0.819865	0.650036	1.37324	1.33352	0.489141	0.913162	0.43913	1.12641
RO000768	19	F	AFRAMRCN	24.7972	1.01253	0.610175	0.59465	1.33148	1.68477	1.49007	2.62683	0.91168	0.656797	0.698767
RO000769	61	M	CAUCASIAN_OTHER	22.1487	1.05566	1.26328	2.56474	0.67829	0.863083	0.925438	0.559004	1.58813	2.07809	1.49347
RO000770	65	M	CAUCASIAN_OTHER	24.3898	0.980295	0.88068	0.961862	0.865187	0.564067	0.706181	0.418475	1.10073	1.26662	1.0626
RO000771	35	F	CAUCASIAN_OTHER	41.1914	1.14103	1.2498	0.842698	1.33668	0.716575	5.20348	2.11932	1.53569	0.448837	0.970414
RO000773	68	M	CAUCASIAN_OTHER	25.8245	1.21593	1.82038	1.05026	1.33148	1.60615	0.701817	0.602906	0.631946	1.31027	0.751902
RO000775	77	M	CAUCASIAN_OTHER	22.24	1.03979	1.67395	0.964285	0.800415	0.498072	0.626578	0.845259	0.587048	1.12249	0.965103
RO000776	60	F	CAUCASIAN_OTHER	30.9965	0.959561	1.19325	1.12316	1.01677	0.983034	0.753694	1.06175	1.30163	0.209717	0.790085
RO001584	54	M	CAUCASIAN_OTHER	24.1029	2.63292	0.912849	1.40903	0.75728	0.783682	0.627662	1.12145	1.32436	1.00309	1.57118
RO001585	47	M	CAUCASIAN_OTHER	37.2481	2.48313	0.675501	1.11384	0.967501	0.854148	0.912553	0.949245	0.79174	1.548	1.41574
RO001586	51	M	CAUCASIAN_OTHER	23.0859	2.14725	1.0878	1.33008	0.889704	0.669882	1.18839	1.99003	0.916234	1.41247	1.42838
RO001587	53	M	CAUCASIAN_OTHER	22.5247	0.747385	0.964727	1.3857	0.964549	1.02849	1.84723	1.60074	0.75431	1.90344	1.10157
RO001588	55	F	CAUCASIAN_OTHER	28.3191	0.844225	0.753592	0.898818	0.805945	0.44461	1.7203	1.91575	0.885514	1.06646	0.946858
RO001589	45	F	CAUCASIAN_OTHER	31.7932	1.11569	0.803691	0.827046	0.683393	1.03743	0.729493	0.575687	1.11303	0.302986	1.164
RO001590	60	M	CAUCASIAN_OTHER	29.0496	1.46107	0.838945	1.32138	0.493484	0.303765	1.29021	0.421296	0.621399	1.21617	1.33212
RO001591	57	M	CAUCASIAN_OTHER	25.1022	0.701964	0.887436	1.21472	0.802615	0.562768	1.52099	1.09675	0.874388	0.519681	1.15227
RO001592	48	F	HISPANIC	27.454	0.519934	0.703857	0.898832	1.00566	1	2.13047	1.39898	1.3163	1.11016	0.818399
RO001593	50	M	CAUCASIAN_OTHER	30.6804	1.90111	1.06619	1.61157	0.81463	0.611548	0.708155	0.929465	0.867563	1.04141	1.36695
RO001594	22	M	ASIAN	25.0878	1.67366	1.0723	1.00136	0.972816	0.622124	1.1745	1.25244	0.764569	0.919793	1.17888
RO001595	21	F	CAUCASIAN_OTHER	20.7988	1.22528	0.657364	0.851225	0.800057	1.14247	1.02822	1.14895	0.81464	0.772739	1.03031
RO001596	21	F	AFRAMRCN	22.5941	2.25883	0.717453	0.89375	1.07729	0.619504	1.37872	1.19198	0.900403	0.957776	1.05262
RO001597	19	F	CAUCASIAN_OTHER	27.2769	1.7812	0.637078	0.715503	1.35621	0.96371	3.34023	1.53223	1.10994	0.26057	0.918292
RO001598	24	M	CAUCASIAN_OTHER	19.5756	2.06153	0.891854	0.772355	0.822803	0.518814	1.22385	0.304677	0.742911	0.474411	1.03447
RO001599	29	F	AFRAMRCN	23.6253	2.0765	1.16229	0.752795	0.541461	0.65396	0.725341	0.408814	0.750571	3.61214	1.45307
RO001600	26	F	ASIAN	22.8603	1.0663	0.993853	1.26132	1.2507	1.39107	0.704141	3.42528	1.04147	1.21362	0.706971
RO001893	19	F	CAUCASIAN_OTHER	24.6258	0.98077	0.850034	1.29874	0.950901	0.354108	1.05411	0.820211	1.11117	1	1.40382
RO001894	18	F	HISPANIC	28.3191	0.664951	0.903127	0.96507	1.44606	1.68705	0.801235	3.25209	1.05688	0.740739	0.857503
RO001896	27	M	CAUCASIAN_OTHER	24.9956	1.69143	0.644192	1.13866	0.83489	1.39167	1.94186	0.843479	0.6671	1.02216	1.44392
RO001897	18	F	CAUCASIAN_OTHER	24.7972	1.41912	0.687072	0.885111	0.732051	1.43577	1.00962	1.39742	1.04796	0.956838	1.1847
RO001898	22	F	ASIAN	21.0315	0.839744	0.658507	1.16483	0.725742	0.898368	0.979185	0.785538	1.1655	1.29241	1.08176
RO000777	22	M	CAUCASIAN_OTHER	19.788	0.417049	0.89775	1.20654	0.946669	1.12504	0.929711	0.55881	1.03856	0.712822	1.45182
RO000778	51	M	CAUCASIAN_OTHER	25.7658	0.866259	1.14281	1.2529	0.680114	0.759704	0.49732	0.341053	0.584674	1.94367	1.07935
RO000779	21	F	CAUCASIAN_OTHER	41.5641	1.04242	1.36688	0.880006	1.43841	0.559921	2.61672	1.72135	1.1927	1.43704	0.996928
RO000780	30	F	CAUCASIAN_OTHER	31.7517	1.93516	0.769172	1.00583	0.976766	0.344159	0.901227	1.34081	1.10579	0.324991	0.998367
RO000781	22	F	CAUCASIAN_OTHER	30.8936	0.909535	1.17298	0.95599	0.87864	1.53105	0.566949	2.17557	0.99677	0.92329	0.85439
RO000782	25	F	CAUCASIAN_OTHER	25.0568	0.947843	1.01076	0.678161	1.16142	1.04251	0.810467	2.72701	1.03865	0.927467	0.621468
RO000783	24	F	CAUCASIAN_OTHER	38.967	0.466317	1.02856	1.05811	1.28679	1.92533	0.606016	0.565948	1.17805	1.21112	0.766828
RO000784	19	F	CAUCASIAN_OTHER	32.5531	0.810275	0.730959	0.752233	0.62631	1.2551	0.525795	0.385991	1.17109	0.384552	0.994413
RO000785	21	M	AFRAMRCN	26.9098	0.691662	0.847351	0.987234	0.608191	0.693321	0.379322	1.25427	0.817029	1.48326	1.1253
RO000786	27	M	CAUCASIAN_OTHER	28.2864	0.628403	1.21475	0.978464	1.04779	1.44999	0.992741	0.908427	0.871999	1.3406	1.04961
RO000787	22	F	CAUCASIAN_OTHER	33.2781	0.694985	0.798203	0.68998	0.885383	1.15158	0.727734	1.12479	1.24582	1.05878	1.01056
RO000788	33	F	CAUCASIAN_OTHER	23.1702	0.653453	0.968068	0.635444	1.20293	1.32901	1.11521	1.18788	1.05519	0.961557	0.811502
RO000789	21	M	ASIAN	25.8398	0.816103	1.0407	0.964325	1.58677	1.48342	3.48418	2.10571	0.695156	0.907038	1.06613
RO000790	43	F	CAUCASIAN_OTHER	25.7446	1.46968	0.971748	0.835941	1.27448	0.507868	0.800897	1.63978	1.23386	0.589316	0.960262
RO000791	61	F	CAUCASIAN_OTHER	23.3418	0.789814	1.02435	1.35836	1.35247	1.19966	0.400864	0.570615	0.829633	0.525964	0.865526
RO000792	30	M	CAUCASIAN_OTHER	17.9337	1.46282	1.40349	0.8942	1.20266	1.51362	0.887201	1.34002	0.716375	1.1092	1.08817
RO000793	53	F	CAUCASIAN_OTHER	20.7988	1.33534	1.29305	1.0137	0.96707	0.914185	1.40502	0.90351	1.06374	1.14345	0.799851
RO000794	36	F	CAUCASIAN_OTHER	25.5052	1.08033	0.946084	0.785298	0.767773	1.09427	1.39815	0.891675	1.00354	0.85138	0.656968
RO000796	52	M	CAUCASIAN_OTHER	50.2143	0.978123	1.00086	1.10551	0.862441	0.80999	0.40928	1.02015	1.28909	1.11891	1.00343
RO000797	52	F	CAUCASIAN_OTHER	29.9503	0.518932	1.28391	0.961367	1.34048	1.19064	0.76642	1.20878	0.92566	1.09073	0.814474
RO000798	25	F	CAUCASIAN_OTHER	33.6533	0.603354	1.27183	1.02728	1.68584	1.89704	2.39901	0.793764	1.76597	1.2339	1.01795
RO000799	20	F	CAUCASIAN_OTHER	23.026	0.430362	0.986957	0.988644	1.13934	1.25107	1.57681	0.80148	0.89702	0.719821	0.791136
RO000800	61	F	CAUCASIAN_OTHER	24.8865	0.983942	1.50829	1.52657	1.95426	2.20876	3.24745	4.02754	1.99808	1.1035	1.0824
RO000801	18	F	ASIAN	20.3587	0.764456	1.06262	1.07767	0.735064	1.26043	0.690393	0.458507	1.07475	0.884752	0.75741
RO000802	24	F	CAUCASIAN_OTHER	24.4097	1.18445	0.816915	1.03854	1.3272	0.992428	2.20656	3.32456	1.4024	0.280897	0.884997
RO000803	58	M	CAUCASIAN_OTHER	35.8673	1.19567	1.24143	1.06799	0.847992	0.933876	1.16071	0.769135	1.19117	1.54749	1.35199
RO000804	22	M	ASIAN	22.313	0.967291	1.31995	1.00564	1.51285	1.29782	0.928886	0.643574	1.13543	1.34268	0.996367
RO000805	21	M	CAUCASIAN_OTHER	25.8398	1.61317	1.24727	0.99016	0.987549	0.67635	1.16502	0.978535	1.53989	2.27587	1.50898
RO000806	21	F	ASIAN	24.9586	0.901673	0.962804	0.933238	2.01958	2.04401	0.722853	3.52302	1.02599	0.672415	0.690104
RO000807	32	M	HIGH	22.0448	0.848689	0.931953	1.17451	1.11163	0.969521	0.649073	0.675676	0.925245	1.1861	1.09401
RO000808	26	F	CAUCASIAN_OTHER	33.4472	0.848263	0.731229	1.03034	1.3656	1.57211	1.92342	3.28989	0.907325	0.167647	0.813295
RO000809	39	M	CAUCASIAN_OTHER	23.7458	0.941761	0.933602	1.04276	1.45844	1.52307	1.84285	1.12167	1.11144	0.777074	1.07064
RO000810	60	M	CAUCASIAN_OTHER	25.4991	0.72211	1.04498	1.10424	1.41462	0.688644	6.09714	1.88091	1.37317	1.13513	1.17171
RO000811	46	M	HISPANIC	26.1892	0.584934	1.3185	1.51564	0.943162	1.0044	0.704735	0.716169	0.819154	1.34953	0.968761
RO000812	57	M	CAUCASIAN_OTHER	31.0082	0.970095	1.28026	1.38918	1.02903	1.30652	0.721766	0.572612	0.944369	2.09115	1.24381
RO000813	21	M	CAUCASIAN_OTHER	27.1219	0.722593	1.01298	1.31525	1.04668	0.915295	2.43223	0.599579	0.926347	1.22671	1.1971
RO000814	47	F	CAUCASIAN_OTHER	27.4357	1.10133	1.40813	1.52798	1.19879	0.868257	1.17286	1	0.707725	1.11632	0.75613
RO000816	21	F	CAUCASIAN_OTHER	21.4539	0.931591	1.02914	0.517821	1.10315	1.91966	2.1117	1.20469	0.738628	0.564749	0.810726
RO000817	37	F	CAUCASIAN_OTHER	32.9188	1.19472	1.10993	1.31054	1.41782	1.62945	0.874319	0.864176	1.27426	1.01435	0.985094
RO000818	41	F	CAUCASIAN_OTHER	33.2781	2.34679	1.12652	1.24295	1.5432	1.75773	0.509309	1.5714	1.78123	0.922345	0.953188
RO000819	22	M	CAUCASIAN_OTHER	28.4069	1.12366	1.36374	0.921811	0.968763	1.14028	0.320359	0.456995	1.17063	1.45229	1.08316
RO000820	27	F	ASIAN	21.0776	1.4163	1.27971	1.00564	0.807081	0.786636	0.666942	0.752869	1.24146	0.465818	0.825454
RO000821	44	F	HISPANIC	25.6035	0.706772	1.19578	0.921313	1.19257	1.24429	0.984282	1.85662	0.90345	0.905776	0.748214
RO000822	22	F	CAUCASIAN_OTHER	20.4241	0.679079	1	0.97869	1.28856	1.3432	1	0.921802	1.07424	0.883281	0.904551
RO000823	26	F	CAUCASIAN_OTHER	22.9551	0.94888	0.856868	0.869666	1.31058	1.70782	0.960611	1.239	0.980272	0.986074	0.950915
RO000824	23	F	CAUCASIAN_OTHER	21.6308	0.994977	0.808964	0.828674	0.823673	0.140464	2.14711	0.609158	1.09227	0.913419	0.775445
RO000825	49	M	CAUCASIAN_OTHER	24.9542	0.835761	0.8926	0.837548	0.741897	0.498808	2.76249	0.841641	0.980252	1.00386	0.974535
RO000826	28	F	ASIAN	25.1514	1.0687	0.724119	0.744983	1.48929	0.521741	1.8864	2.3844	0.849614	0.646201	1.03532
RO000827	29	F	CAUCASIAN_OTHER	24.1266	1.23281	1.06445	0.693883	0.858	0.707087	2.42622	0.736001	0.870665	0.903491	0.816108
RO000828	38	F	CAUCASIAN_OTHER	29.7984	1.62552	0.787504	0.509337	0.889897	0.635815	1.7483	1.12115	0.869239	0.815039	0.978366
RO000829	38	F	CAUCASIAN_OTHER	35.7458	1.43053	0.873055	0.857239	1.67594	1.51021	2.39831	3.25736	0.89606	0.633166	0.877465
RO000830	56	F	HIGH	20.4828	1.17466	1.01824	1.09822	1.03466	0.935802	0.791875	0.587199	1.14423	1.37721	0.887663
RO000831	73	M	CAUCASIAN_OTHER	25.7658	1.11472	1.15811	1.00875	1	0.663445	1.82457	0.817879	1.15843	1.5905	1.29145
RO000832	58	F	CAUCASIAN_OTHER	25.1071	1.15079	1.01758	1.08521	1.88973	1.14381	0.342896	2.41385	0.967313	0.684417	1
RO001602	20	M	CAUCASIAN_OTHER	29.9947	0.805905	0.608141	0.66074	1.22996	0.86738	1.4055	1.3492	0.591036	0.245869	0.946404
RO001603	18	F	CAUCASIAN_OTHER	22.5941	0.9734	0.808576	1.415	0.586697	0.51105	0.845379	0.804195	1.10451	0.606381	1.43223
RO001604	20	M	CAUCASIAN_OTHER	24.4049	0.292296	0.656638	0.715785	1.38848	1.45332	0.805192	1.76271	0.832997	0.67155	1.08
RO001605	21	M	AFRAMRCN	21.9486	1.74007	1.0079	1.5423	0.95234	0.982548	1.28092	0.514649	0.833085	1.608	1.71815
RO001606	19	M	CAUCASIAN_OTHER	20.3587	1.68072	1.44019	1.15584	1.32983	0.936457	5.42971	1.87657	1	1.69466	1.08324
RO001607	21	M	CAUCASIAN_OTHER	28.7933	1.73245	0.914829	1.00081	1.4481	1.14343	1.35071	2.69087	0.758039	1.19802	1.24101
RO001608	26	F	CAUCASIAN_OTHER	19.0041	1.46525	0.712517	0.662749	0.814312	0.938812	1.00635	0.999746	0.496182	0.267524	0.866964
RO001609	22	M	CAUCASIAN_OTHER	27.2592	1.77358	0.843319	1.14968	0.691291	0.939012	0.593282	1.05838	0.900236	1.76961	1.7039
RO001610	18	M	ASIAN	21.4104	1.04848	0.828282	0.878391	0.834082	0.740523	0.556044	0.578241	0.58141	0.717256	1.02014
RO001611	49	F	HISPANIC	23.7747	1.494	1.00746	1.34193	1.03075	1.08138	1.23572	1.14355	0.997858	0.417875	0.956908
RO001612	20	M	ASIAN	26.6288	1.21169	0.926187	1.23115	1.17085	1.07922	0.881475	0.985498	1.21767	0.787233	1.05954
RO001613	20	M	ASIAN	30.6196	1.42072	0.619508	0.659662	1.08822	0.860853	1.72451	1.13694	0.70147	0.404573	0.855839
RO001614	21	M	HISPANIC	25.2506	1.55433	0.817252	0.889255	1.05752	1.5347	0.857499	1.13245	1.2773	1.47367	1.38283
RO001615	22	M	HISPANIC	24.0212	1.19014	0.867753	0.96288	0.832737	0.433566	0.690923	0.556302	1.3342	0.819999	1.48611
RO001616	25	M	CAUCASIAN_OTHER	28.1889	2.42289	0.944671	1.38618	0.835424	1.44408	0.698734	0.522264	0.834651	1.58964	1.75375
RO001617	20	F	ASIAN	27.4324	2.08676	0.535451	0.835981	0.817845	0.58674	0.889756	1.5872	0.984406	0.251586	1.24068
RO001618	19	M	CAUCASIAN_OTHER	25.8402	1.35708	1.04847	1.38437	1.04947	1.10868	2.48485	1.80591	1.04101	1.59257	0.84968
RO001619	21	F	ASIAN	18.7926	2.10976	0.408945	0.716728	0.730248	0.284023	0.971394	0.665749	1.56052	0.56848	1.32386
RO001620	19	M	ASIAN	22.11	0.880154	0.639006	0.987138	1.83567	2.24319	1.2934	2.53957	0.927499	0.761313	0.981439
RO000838	47	M	CAUCASIAN_OTHER	24.3421	1.11884	0.974119	0.786675	1.26608	1.72547	1.01403	1.47651	0.736069	0.641802	1.19765
RO000839	37	M	HIGH	29.8416	1.17654	1.3675	1.35448	1.05	0.561907	1.22592	0.516633	1.26295	0.992439	1.79089
RO000837	31	M	CAUCASIAN_OTHER	28.8862	1.11469	1.32378	0.782026	0.913223	1.34319	1.90552	0.665951	0.90177	0.763357	1.08713
RO000836	56	F	CAUCASIAN_OTHER	22.5941	0.872102	1.10433	1.03002	0.857246	1.03152	0.732435	0.434862	1.38128	0.967598	1.19106
RO000835	38	F	CAUCASIAN_OTHER	24.208	0.618106	1.00638	0.733536	0.934504	0.828477	1.44661	1.94471	1.16285	0.806827	0.726058
RO000834	48	F	CAUCASIAN_OTHER	30.6635	0.40739	0.915307	0.673916	1.31928	0.668586	1.85547	0.88121	1	1.09088	0.867213
RO000833	61	F	HIGH	28.7856	0.533923	1.6885	1.30396	0.974304	0.986002	0.941243	0.437314	1.35516	1.76482	1.02615
RO000842	61	F	HIGH	25.8456	0.871065	1	1.45837	0.748443	1.00351	0.657996	0.493642	1.01808	1.39619	1.09311
RO000841	26	M	CAUCASIAN_OTHER	26.3839	0.916747	1.27453	0.934558	1.14289	0.848678	1.32355	0.602223	1.29384	1.34848	1.01973
RO000840	28	M	HIGH	25.8245	1.38705	1.13967	1.11081	0.764662	0.52608	0.537035	0.44285	0.866694	1.00168	1.22944
RO001621	23	M	AFRAMRCN	31.2444	2.30848	0.83706	0.928652	0.691575	0.467965	0.604891	0.80149	1.0835	1.22597	1.45022
RO001623	20	F	CAUCASIAN_OTHER	28.9011	2.60779	0.944453	0.910098	0.923951	1.11204	0.857923	1.08275	1.42094	1.46409	0.974239
RO001624	22	M	ASIAN	25.2375	2.13226	0.973695	0.945524	1.29734	1.80007	1	1.66354	0.904877	1.05262	1.23919
RO001625	25	F	AFRAMRCN	23.6851	1.93322	0.732945	0.989189	0.634739	0.829839	0.785779	0.962748	1.04107	0.919778	1.19729
RO001626	19	M	ASIAN	24.0283	1.49241	0.996905	1.12083	0.719526	1.28344	1.07961	1.16381	1.0967	2.1347	1.07383
RO001627	26	F	CAUCASIAN_OTHER	23.2947	0.626683	0.574396	0.858728	0.898661	0.222264	3.27337	0.338864	0.924773	0.679254	0.815143
RO001628	20	M	CAUCASIAN_OTHER	23.4908	0.626822	0.802394	1.3338	0.897861	0.942717	1.35535	1.35336	1.08194	1.14622	1.30417
RO000843	57	M	CAUCASIAN_OTHER	34.9938	0.697844	0.819282	1.0818	0.876454	0.818974	0.807699	0.621089	1.02308	1.31547	1.09159
RO000844	40	M	HISPANIC	32.4462	0.558574	1.37637	1.06387	0.70922	0.508416	0.949326	1.02385	0.702561	1.09604	0.824632
RO000845	62	M	HIGH	25.7243	0.650349	1.35038	1.33898	1.31448	0.505217	1.18522	0.734593	0.989523	2.09776	0.894153
RO000846	73	F	HIGH	27.4357	1.06103	1.32353	1.22273	1.38915	0.731015	0.596629	0.56082	0.881988	0.806433	0.763556
RO000847	55	F	HIGH	24.8535	0.899449	1.14571	1.02183	1.3151	1.13075	1.38606	1.90959	1.00111	1.01728	0.740379
RO000848	61	F	CAUCASIAN_OTHER	23.2947	0.396298	0.970015	0.75338	0.554519	0.892328	0.32457	0.25427	0.669253	0.674926	0.662183
RO000849	59	M	ASIAN	26.2897	0.808712	1.21256	1.17862	1.13214	1.50504	0.611869	0.729139	0.859399	0.974034	0.818891
RO000850	58	F	CAUCASIAN_OTHER	29.8565	0.921307	1.02346	1.40089	1.24633	0.888208	2.18793	0.470604	1.3525	0.948286	0.85042
RO000851	60	M	CAUCASIAN_OTHER	28.6939	0.876201	1.3152	1.38426	0.702994	0.636323	0.881729	0.675431	1.17228	1.74604	1.15294
RO000852	57	F	AFRAMRCN	28.1261	1.07581	0.936946	0.941057	1.2518	1.10016	0.799599	1.22015	1.17872	1.46859	0.813374
RO001629	31	M	HISPANIC	25.4946	1.93207	0.677799	0.800901	1.06347	1.30913	1.15027	1.48694	0.772881	1.40411	0.898851
RO001630	34	M	CAUCASIAN_OTHER	28.404	0.896903	0.644204	1.53087	0.93621	1.08247	2.95599	0.894554	1.07711	0.775246	1.60802
RO001631	25	F	HISPANIC	41.764	0.464279	0.460946	0.502221	1.05564	0.973283	1.15465	2.19454	0.969074	0.784748	0.855688
RO001632	47	F	HISPANIC	26.518	0.644816	1.09057	1.16089	0.907355	1.08655	1.09931	0.453854	1.25425	1.1895	1.40532
RO001633	57	F	AFRAMRCN	33.0623	0.856217	1.11156	1.1852	0.703145	0.77894	0.604957	0.937987	0.850029	1.05353	0.711376
RO001634	28	M	CAUCASIAN_OTHER	28.055	0.490874	0.984204	0.892203	0.892231	0.924608	1.30827	0.677896	0.980386	1.43224	1.06669
RO001635	54	M	ASIAN	28.9719	1.03619	0.974895	1.36958	0.978472	1.08023	0.972235	0.640013	0.834386	2.23525	0.976923
RO001636	26	M	CAUCASIAN_OTHER	25.8245	1.36979	0.856331	0.815333	0.707152	0.457681	1.22387	0.591988	0.857718	1.41786	1.13067
RO001637	54	F	HISPANIC	31.1644	0.877755	0.933047	1.52119	0.894765	0.811672	0.400948	1.67562	0.910469	0.701337	0.973831
RO000854	38	M	CAUCASIAN_OTHER	26.1497	1.3525	1.30145	1.08179	0.921311	0.358109	0.695624	0.923225	0.930752	1.07928	0.819521
RO000855	19	F	CAUCASIAN_OTHER	25.8245	0.690869	1.14357	0.843301	1.60427	1.30659	1.46219	1.28192	1.21029	0.753525	0.713822
RO000856	28	M	ASIAN	20.6721	1.36348	1.12539	0.964394	1.4449	1.7399	1.85158	2.12337	0.700184	1.83251	0.905072
RO000857	20	M	CAUCASIAN_OTHER	24.4049	0.916879	0.951865	0.997211	1.16823	1.64966	0.916805	1.5551	1.16031	0.528914	1.05932
RO000858	18	M	AFRAMRCN	19.1055	0.614905	0.792741	0.352708	1.29902	1.96928	1.72	2.73978	1.02436	0.337482	0.814032
RO000859	24	M	ASIAN	21.5204	0.533616	1.1442	1.44059	1.29615	1.16516	0.811153	2.24352	0.815348	1.41766	1.04754
RO000860	27	F	ASIAN	21.7267	0.784612	1.79649	1.09556	1.13113	1.52047	0.765544	0.588058	0.86903	0.803827	1.03152
RO000861	19	F	ASIAN	23.7747	0.747537	0.870462	0.86065	1.69094	1.48426	0.64468	1.14834	0.838824	0.674034	0.584654
RO000862	19	F	ASIAN	22.6713	0.61589	0.766312	0.525961	1.39746	0.720289	2.09105	1.55548	1.04528	0.685294	0.664014
RO000863	22	F	ASIAN	22.9169	0.966537	1.24608	1.04161	2.15194	2.19786	2.41438	3.35485	0.813369	1	0.6332
RO000864	19	M	CAUCASIAN_OTHER	22.1487	1.39401	0.974794	1.237	1.05216	1.0898	0.783536	0.652502	1.10911	0.502096	1.17398
RO000865	52	M	CAUCASIAN_OTHER	25.0568	1.4361	1.20697	1.01535	1	1	0.697373	2.49396	0.456106	0.833174	0.868347
RO000866	31	M	CAUCASIAN_OTHER	28.478	1.47622	1.1712	0.937136	0.722852	0.991438	0.468625	0.444402	1.03563	0.613463	1.10362
RO000867	59	M	HIGH	23.6724	1.33681	1.13179	1	1.1298	1.40619	1.84411	3.45109	0.920581	1.03423	0.975617
RO000868	41	M	ASIAN	20.3587	1	1.10189	1.29946	0.891877	0.768655	1.3368	0.788597	0.607587	1.44092	0.943197
RO000869	37	M	HIGH	32.5463	1.01202	1.21795	1.08322	0.917607	1.11414	1.0053	2.50758	1.34559	0.998126	1.2357
RO001638	25	M	HISPANIC	32.075	0.462985	0.732668	0.835641	1.1021	0.765175	1.19041	1	0.97737	0.751293	0.76304
RO001639	21	M	CAUCASIAN_OTHER	30.7129	0.838858	1.11328	1.1966	1.35183	0.527395	1.66649	1.06994	1.60638	1.81309	1.45783
RO001640	20	F	CAUCASIAN_OTHER	24.8865	0.635528	0.925476	0.983835	0.942363	1.57157	0.893656	1.20417	1.68778	0.425481	1.39271
RO001641	19	M	CAUCASIAN_OTHER	18.651	0.883005	0.917151	0.745251	0.540038	0.22693	2.09986	1.23601	0.826908	1.4347	0.90378
RO001642	20	M	CAUCASIAN_OTHER	33.6701	1.2857	0.658081	0.788383	0.783782	0.538525	1.94997	0.435349	0.579629	0.894441	1.07744
RO001643	37	F	CAUCASIAN_OTHER	25.6832	2.00451	0.701806	0.758492	0.583545	0.766374	1.16269	0.713082	0.96834	0.36414	1
RO001644	25	F	ASIAN	25.2914	1.60356	0.42548	0.82395	0.716813	0.603469	1.10369	0.469506	1.14042	1.00771	0.937403
RO001645	22	M	CAUCASIAN_OTHER	23.5651	1.65476	0.85875	1.5161	1.08654	1.00173	1.40466	2.6404	1.05005	1.64501	1.14036
RO001647	20	F	HISPANIC	33.468	1.53365	0.734252	1.12801	0.788355	0.406028	0.843409	1.4105	1.09175	0.640316	0.936552
RO001648	24	M	CAUCASIAN_OTHER	35.4379	1.13932	1.09564	0.891287	1.13602	0.665503	0.872035	1.03853	0.90748	1.27392	0.966775
RO001649	64	M	CAUCASIAN_OTHER	31.7465	0.92317	1.13029	1.06822	1.03723	1.30125	2.85893	1.90199	1.04583	1.56604	1.0843
RO000870	59	F	HIGH	21.6308	0.694125	1.17254	0.958075	0.442339	0.0632194	0.372128	0.223164	0.833078	1.08951	1.03121
RO000871	56	M	HIGH	39.0478	0.950803	1.37083	1.1696	1.59244	1.00759	3.00474	1.6989	1.37029	0.676894	0.921135
RO000873	35	F	CAUCASIAN_OTHER	29.5795	1.23445	1.1999	1.07157	2.08928	3.85409	2.63084	4.48459	2.11131	0.660627	1.08193
RO000874	55	M	HIGH	29.9831	0.804172	1.55242	0.910389	1.09502	1.08931	3.60502	1.84287	0.857698	1.21515	0.833602
RO000875	42	M	CAUCASIAN_OTHER	21.8711	0.987497	1.08571	0.743126	0.497826	0.122902	0.266258	0.224478	0.585756	1.59747	1.3555
RO000877	71	F	CAUCASIAN_OTHER	30.1109	0.968544	1.08389	1.27513	0.593079	0.266959	0.572722	0.353515	1.08081	0.712615	1.16188
RO000878	53	M	CAUCASIAN_OTHER	32.998	1.02095	1.03654	1.01205	1.19346	1.03421	0.575838	0.629358	0.834792	1.63814	0.969094
RO000879	22	F	HISPANIC	35.15	1.62841	0.83265	0.812375	1.17989	1.58571	0.598042	0.803732	1.32646	0.888721	0.82443
RO000880	60	M	CAUCASIAN_OTHER	36.956	1.61729	1.08859	1.27009	0.771728	1.02393	1.08074	0.476636	1.03796	2.23591	1.32893
RO000881	62	M	CAUCASIAN_OTHER	35.15	1.26506	1.01015	1.10458	1.26274	1.29553	0.864842	1.94723	0.722353	1.24828	0.881017
RO000882	40	F	CAUCASIAN_OTHER	36.0425	1.42785	0.622604	0.586111	1.28771	1.62352	0.877511	1.22968	2.0607	0.140111	0.972923
RO000883	56	M	CAUCASIAN_OTHER	27.2592	1.09977	1.12631	0.914623	1.81904	1.25805	1.64029	1.76568	0.81266	1.52502	0.952725
RO000884	72	M	CAUCASIAN_OTHER	27.6644	0.888664	1.00836	0.905935	0.883834	1.19069	0.984275	0.939031	1.01785	1.2524	1.20582
RO000885	51	M	CAUCASIAN_OTHER	30.6804	0.886233	1.34672	1.30404	0.847031	1.17873	0.950349	0.984514	0.801747	0.727518	0.95927
RO000886	52	F	CAUCASIAN_OTHER	20.6721	0.532355	1.3754	1.36324	1.18318	0.337106	1.15013	1.20355	1.20002	0.94369	0.841575
RO000887	50	M	CAUCASIAN_OTHER	28.4069	1.00628	0.676356	0.656464	1.12928	0.856926	0.697316	0.519399	1.12549	0.908955	1.13964
RO000888	54	M	CAUCASIAN_OTHER	26.6288	0.830363	1.04333	1.07803	1.48752	2.06657	1.03717	2.27715	1.29269	1.05578	1.26303
RO000891	45	F	CAUCASIAN_OTHER	28.1889	0.843504	0.754157	0.62267	0.959879	0.976235	1.83528	1.20954	0.901576	0.590012	0.748806
RO000892	52	F	CAUCASIAN_OTHER	28.3191	1.26042	0.840533	0.898244	1.16008	0.672758	1.24034	0.479473	0.98539	0.496731	0.783583
RO001650	34	F	CAUCASIAN_OTHER	19.3664	1.32274	0.602092	0.980141	0.639752	0.731174	1.95511	0.544439	0.581097	0.502625	0.916566
RO001651	20	F	AFRAMRCN	24.6891	1.52451	1.05812	0.94848	1.00931	0.809376	0.943153	0.970433	0.98943	0.635594	1.14535
RO001652	28	F	CAUCASIAN_OTHER	26.7455	1.47744	0.622179	1.01766	1.17386	1.57697	1.48018	1.57052	0.578685	0.803805	0.893276
RO001653	34	M	ASIAN	24.6838	0.790071	0.825576	0.817557	0.756052	0.574001	1.04029	1.09819	0.690041	0.93539	0.984158
RO001654	23	F	AFRAMRCN	24.8535	1.17681	0.561924	0.602652	0.66984	0.490405	0.545984	0.372406	0.921645	0.489625	0.97233
RO001655	56	M	CAUCASIAN_OTHER	30.2446	0.850604	1.00743	1.16669	1.05436	0.957318	0.995269	1.21701	0.939863	1.2872	1.08168
RO001656	55	M	CAUCASIAN_OTHER	24.3253	0.770305	0.956007	1	0.790178	0.523529	1.63194	0.410435	0.83848	0.66439	1.40411
RO001657	51	F	CAUCASIAN_OTHER	23.616	1.06574	0.886968	0.967864	0.747292	0.654573	0.75696	0.546475	0.673811	1.03214	0.818879
RO001658	18	F	HISPANIC	32.0044	1.49046	0.720255	0.95776	0.510875	0.474677	1.57081	0.338058	1.1226	0.444233	1.59461
RO001660	21	M	HISPANIC	37.9258	1.51567	0.724534	0.858435	0.768439	1.67275	1.03209	1.69993	1.31512	0.636944	1.122
RO001661	19	F	CAUCASIAN_OTHER	25.0854	2.06234	0.658372	0.994767	0.933456	0.877121	1.71745	1.2876	1.03479	0.439338	0.897383
RO001662	40	F	HISPANIC	28.7125	1.21046	0.551527	1.0292	0.763285	0.359671	1.28547	1.07719	0.631681	0.575585	1.08182
RO001663	19	F	HISPANIC	20.5957	0.768389	0.655061	0.74935	1.02785	0.980114	1.14533	1.45749	1.10918	0.652848	0.8745
RO001664	22	M	HISPANIC	25.0854	1.20163	0.760573	0.862968	0.788925	0.964897	1.38515	1.5492	1.02873	1.59475	1
RO000893	48	M	CAUCASIAN_OTHER	24.6767	0.717694	1.0167	0.798006	1.07529	1.57882	3.78686	0.885519	0.65888	1.17644	1.15654
RO000894	32	M	CAUCASIAN_OTHER	34.9676	0.997188	1.1395	0.839791	0.967237	1.27724	2.18497	0.685935	0.845105	1.30002	0.967599
RO000895	55	F	CAUCASIAN_OTHER	28.2864	1.12449	1.46847	1.89649	1.22084	1.18273	0.805534	0.838851	1.57741	0.871204	0.992211
RO000896	26	M	CAUCASIAN_OTHER	34.8641	0.914293	1.15306	0.43012	1.273	0.776477	0.657676	0.805836	0.922841	1.11191	0.884202
RO000897	65	F	CAUCASIAN_OTHER	24.208	0.736528	0.846189	2.03607	1.36088	1.41719	0.752873	2.72637	0.727992	0.647862	0.790749
RO000898	59	M	HISPANIC	29.5648	0.989084	1.19625	0.822599	1.38405	1.94883	1.11178	1.19225	0.812621	1.55933	1.26783
RO000899	54	F	AFRAMRCN	23.026	0.640972	1.36784	1.21752	1.13901	1.24878	0.54647	1.34538	1.41064	1.98284	1.12532
RO000900	45	F	HIGH	36.5765	0.853482	1.39357	1.37637	1.21263	1.30374	0.443434	1.73711	1.62525	0.64599	0.927339
RO000901	49	M	CAUCASIAN_OTHER	27.8913	1.9372	1.23831	1.03419	1.24909	1.48464	2.8829	1.93309	1.03644	1	0.934801
RO000902	38	F	CAUCASIAN_OTHER	27.8757	1.33607	0.827124	0.705335	1.1944	1.19398	1.32952	0.962106	1.18514	0.905291	0.996037
RO001665	67	F	CAUCASIAN_OTHER	29.755	0.734165	1.01897	0.932702	1.18816	0.873432	4.61691	1.94482	0.742416	0.897769	1.04872
RO001666	70	M	CAUCASIAN_OTHER	30.4015	0.852421	0.887956	1.3037	0.891848	0.9707	0.578582	0.971674	1.10167	0.968686	1.10646
RO001667	71	M	CAUCASIAN_OTHER	33.4472	0.961624	1.3443	1.45079	0.664129	1.44377	0.978774	0.809837	1.23247	1.44202	1.36738
RO001668	68	F	CAUCASIAN_OTHER	34.3262	0.868527	1.02012	0.811566	1.53837	0.959939	1.00082	2.83217	1.27687	0.805499	0.682108
RO001669	66	F	CAUCASIAN_OTHER	20.3347	1.91748	0.867575	1.20061	0.695928	0.460793	0.35098	0.268915	1.0543	0.444014	1.0904
RO001670	55	F	CAUCASIAN_OTHER	21.1417	1.14218	1.01699	1.1764	0.984071	1.11416	0.838776	0.602446	1.49575	1.38744	1.37172
RO001671	48	F	CAUCASIAN_OTHER	28.055	0.749058	1.25069	1.27416	0.655089	0.515056	0.758201	1.21465	1.48565	1.14731	0.807424
RO001672	51	M	CAUCASIAN_OTHER	31.6607	0.720796	1.06614	1.10276	1.23638	0.725516	3.25756	1.1905	1.12726	1.23005	1.0598
RO001674	35	M	CAUCASIAN_OTHER	29.1561	1.04886	1.01616	1.32475	0.828935	0.594129	0.565981	0.496839	1.11644	1.56063	1.62213
RO000903	65	F	CAUCASIAN_OTHER	27.4609	0.74583	1.26722	1.44792	1.06822	1.96939	0.385555	0.838643	1.46945	1.08359	1.20768
RO000905	57	F	CAUCASIAN_OTHER	21.6255	0.527281	1.18073	1.47138	1.24951	0.957964	0.407455	0.717386	1.30539	0.544461	0.779233
RO000906	61	F	CAUCASIAN_OTHER	25.0149	1.53763	1.49763	1.46229	0.718596	1.14477	0.273821	0.519149	0.812617	0.958131	0.920924
RO000907	18	M	CAUCASIAN_OTHER	23.4908	0.94062	0.54775	1.05343	1.32299	2.05333	1.76525	1.63448	0.65183	1.75874	1.13536
RO000908	52	F	CAUCASIAN_OTHER	23.2947	0.910408	1.35643	1.22743	1.00923	1.80116	0.974007	2.83515	1.12148	0.873405	1.16251
RO000909	19	F	CAUCASIAN_OTHER	23.9938	0.877273	0.751675	0.92274	1.41144	1.84591	1.04044	2.62707	1.19413	0.647868	1.04181
RO000910	20	F	CAUCASIAN_OTHER	30.3407	0.611868	0.886201	0.819206	1.17466	1.05622	0.62637	2.79177	1.25386	1.33523	0.856698
RO000911	20	F	CAUCASIAN_OTHER	22.5941	0.848294	0.806601	0.706641	1.02564	1.37082	0.853666	3.1768	1.13364	0.35882	0.93089
RO000912	30	M	CAUCASIAN_OTHER	25.0854	0.689983	0.980082	1.71625	1.07036	1.2314	1.12953	0.773359	0.857854	1.24692	1.0186
RO000913	19	F	CAUCASIAN_OTHER	19.9669	0.763933	0.756156	0.647093	0.977273	0.967298	0.643706	0.592009	0.813131	0.581774	0.84534
RO000914	23	M	CAUCASIAN_OTHER	25.1071	0.724088	0.898737	0.717758	0.847295	0.585488	0.427489	0.771824	0.708493	1.28677	0.996949
RO000915	18	F	CAUCASIAN_OTHER	18.6049	0.829253	0.98315	0.7897	0.918977	1.11202	0.581185	0.507205	1.03581	1.29248	0.952735
RO001675	26	F	AFRAMRCN	32.4135	0.667672	0.64227	0.614596	1.07363	1.77008	1.43572	2.44561	1.15213	0.931817	0.856845
RO001676	49	F	CAUCASIAN_OTHER	27.8696	1.63353	1.01668	0.931674	0.709147	0.514674	3.55348	1.51773	0.824934	0.966684	0.791864
RO001677	37	M	ASIAN	27.194	1.36507	1.31373	1.41694	1.31599	1.3728	0.88208	1.46883	0.757321	1.95807	1.04153
RO001678	46	F	CAUCASIAN_OTHER	30.7822	1.50904	0.697201	0.585386	0.836554	0.887791	0.99887	1.45331	0.783502	0.738456	0.942316
RO001679	59	M	CAUCASIAN_OTHER	22.887	1.18451	0.865362	1.03863	0.575902	0.654416	1.40924	0.503833	0.869854	1.62478	1.31
RO001680	30	M	CAUCASIAN_OTHER	26.4439	1.18741	0.685231	1.07919	0.959627	0.730183	1.85896	1.91518	1.04535	1.31326	1.16811
RO000916	46	F	CAUCASIAN_OTHER	31.9233	0.713014	0.924244	0.807845	1.19954	1.34427	0.749697	0.506415	0.956184	0.70247	0.907765
RO000917	33	F	CAUCASIAN_OTHER	26.518	0.535814	1.23501	0.509493	1.34892	0.927421	2.87368	2.69768	1.29664	0.738844	0.828819
RO000918	41	F	AFRAMRCN	32.2773	0.900058	0.86789	0.718812	1.03148	1.57983	1.44168	1.32099	1.26462	1.75683	0.889555
RO000919	28	M	ASIAN	18.9492	1.03914	1.03215	1.13592	0.944609	0.898728	0.473966	0.518976	0.698267	0.412675	0.936713
RO000920	64	F	CAUCASIAN_OTHER	26.8277	0.68845	0.952613	1.22029	1.11754	0.54296	0.575464	0.562877	0.984418	1.38594	0.71947
RO000921	55	F	HIGH	22.4946	0.924854	1.17322	1.40613	0.509905	0.470033	0.733533	0.481209	0.950708	1.67478	0.741171
RO000922	74	M	CAUCASIAN_OTHER	34.6635	1.61924	0.9634	0.914678	1.06162	1.01324	0.454889	0.692103	0.875118	1.02633	0.89342
RO000923	28	F	CAUCASIAN_OTHER	28.0813	1.98466	1.09743	0.880931	0.999307	1.71614	2.88499	0.959628	1.55199	0.822731	1.31747
RO000924	65	M	CAUCASIAN_OTHER	29.6464	1.41669	1.06832	1.30789	1.52824	0.956632	1.49521	2.47546	1.18251	0.953081	0.976481
RO000925	61	F	CAUCASIAN_OTHER	25.0149	0.925819	1.02467	1.77247	0.748717	1.60762	0.298079	0.36634	1.12434	0.312558	0.935284
RO000926	68	M	HIGH	40.6829	1	1.09992	0.87483	1.1106	0.660767	0.86804	1.45012	1.18809	0.750946	1.33403
RO000927	37	M	CAUCASIAN_OTHER	25.8402	0.656478	1.09219	0.801423	1.21022	1.36518	0.659039	0.887074	0.866926	1.4277	1.33062
RO000928	71	M	HIGH	21.7667	1.10779	1.30456	1.73411	0.9365	1.2931	0.341777	0.306886	1.19657	1.26145	1.43537
RO001681	54	F	CAUCASIAN_OTHER	26.072	0.714064	1.02542	1.00585	0.521399	0.962355	0.661068	0.444323	1.02268	1.47309	1.0903
RO001682	71	F	CAUCASIAN_OTHER	28.3396	1.00687	1.10674	1.46829	1.23126	1.28768	1.0684	2.6104	1.28225	0.753574	1.53657
RO001683	61	M	CAUCASIAN_OTHER	29.1198	0.534018	0.793303	1.05431	1.17573	1.08379	1.86819	1.47683	0.976372	1.0164	0.797028
RO001684	23	F	CAUCASIAN_OTHER	24.0283	1.30505	0.841106	0.735107	0.548649	0.42919	2.05173	1.22032	0.657796	0.276777	0.82172
RO001685	66	M	CAUCASIAN_OTHER	24.1385	1.28777	0.855228	1.16357	0.821442	1.02024	1.00181	0.94429	0.472122	1.17315	0.96121
RO001686	49	F	CAUCASIAN_OTHER	27.454	1.89816	1.01174	1.26085	0.597774	1.25915	1.34637	1.02833	1.28822	1.38905	1.15938
RO001687	47	M	CAUCASIAN_OTHER	29.9831	2.34423	0.82947	0.876655	0.791764	0.443635	4.00705	0.32052	1	1.82121	1.2589
RO001688	25	F	CAUCASIAN_OTHER	24.7972	1.09191	1	0.816633	1.13691	0.97673	1.25737	1.6394	1.11096	0.651626	0.838456
RO000929	59	F	CAUCASIAN_OTHER	26.5684	0.928442	0.885109	0.858533	0.863121	0.622824	0.915531	1.82125	1.20784	0.64879	0.839732
RO000930	58	M	HIGH	25.1022	1.0828	1.26806	1.18283	0.831165	0.455311	0.800347	0.321786	1.19445	1.35745	1.17516
RO000931	55	M	CAUCASIAN_OTHER	33.7153	0.881125	1.17619	0.943762	0.646438	0.977765	0.425629	0.615955	1.07389	1.10806	1.11508
RO000932	56	F	CAUCASIAN_OTHER	24.9385	0.776715	0.876394	1.4612	0.795971	0.756024	0.349464	0.41301	0.938882	0.927358	0.853879
RO000933	60	F	CAUCASIAN_OTHER	35.2963	0.889369	1.12737	0.886983	1.45591	0.986761	1.03678	2.80378	1.28754	1.33145	0.857226
RO000934	51	F	CAUCASIAN_OTHER	27.9854	0.832971	1.06421	1.00005	1.01226	1.48466	0.515916	1.13815	1.24386	0.630378	1.15223
RO000935	57	M	CAUCASIAN_OTHER	33.3784	1.60201	1.01274	0.865904	0.696397	0.542929	1.70291	0.328445	0.845997	1.30777	1.37824
RO000936	46	F	CAUCASIAN_OTHER	31.1667	1.35711	0.787987	1.05942	1.27407	1.11989	1.45967	0.735289	1.49792	0.536631	1.05328
RO000937	48	M	CAUCASIAN_OTHER	26.9595	1.43118	0.752449	1.31377	0.856086	1.14154	0.900972	0.898889	0.791132	1.38566	0.878332
RO000938	34	M	CAUCASIAN_OTHER	35.0795	1.97081	1.05287	1.1427	1	1.81184	0.727411	1.4224	0.954279	1.2472	1.13103
RO000939	26	M	CAUCASIAN_OTHER	25.1071	1.46012	0.983423	0.666378	0.683332	1.12636	0.762324	0.530444	0.74802	1.55069	1.08162
RO000940	29	F	CAUCASIAN_OTHER	35.15	0.0164215	0.920351	0.0159228	0.00685395		0.00574515		0.00192881	0.032066	0.0176151
RO000941	26	F	CAUCASIAN_OTHER	23.6851	0.91717	1.1544	1.33101	1.60139	1.62794	1.27249	4.149	1.05621	1.25485	0.793021
RO001689	21	M	CAUCASIAN_OTHER	26.4439	0.838207	0.703028	0.815279	1.01912	1.1196	2.3673	1.56693	0.832091	1.11992	1.09302
RO001692	20	M	ASIAN	20.7988	1.71552	0.826465	1.07234	1.03058	1.48633	2.47593	2.28241	0.858541	1.40673	1.03304
RO001693	21	M	HISPANIC	30.8459	1.05701	0.798908	0.727453	1.03272	1.15495	1.21968	2.34748	0.932359	0.971023	1.35811
RO001696	18	M	CAUCASIAN_OTHER	25.0149	1.33117	1.06899	1.07774	0.82401	0.86314	1	1.40934	0.782408	1.10297	1.16004
RO000942	26	M	AFRAMRCN	36.6456	1.55018	1.0136	0.857373	0.974933	1.37491	0.486639	0.657286	0.991747	1.73669	1.4031
RO000943	38	M	AFRAMRCN	28.055	1.43347	1.1128	1.3581	0.740273	0.854733	1.30679	0.708577	0.765114	1.77441	1.47306
RO000944	29	M	CAUCASIAN_OTHER	25.4925	2.08016	1.13205	1.26993	1.26306	1.27473	4.2697	1.04291	1.03502	0.770654	1.17012
RO000945	25	F	AFRAMRCN	32.9453	1.48277	0.812711	0.919546	1.25504	0.974413	0.528903	0.783579	1.2536	0.563756	1.05391
RO000946	27	M	AFRAMRCN	21.7872	1.85401	0.974783	0.882459	0.73606	0.394881	1.74363	0.391402	0.700276	1.8903	1.22485
RO000948	35	F	CAUCASIAN_OTHER	24.4304	1.10207	1.04295	0.768521	1.33247	1.15672	1.00649	1.62881	0.854406	0.502788	0.824622
RO000949	53	F	AFRAMRCN	26.6225	0.734634	1.06699	0.798664	1.39684	1.18055	1.36298	1.28014	0.63404	0.936464	0.948109
RO000950	58	F	HIGH	19.205	0.781061	1.20011	1.15935	0.93183	1.36393	1.41495	0.558654	0.680295	1.32141	0.661911
RO000951	64	F	HIGH	22.312	0.997534	1.12158	0.996415	1.12727	0.63565	0.93409	1.10927	1.08074	0.352608	0.858827
RO000952	63	F	HIGH	31.6142	0.918139	1.30211	1.25883	0.916769	1.12507	0.606021	0.422665	1.31044	0.937113	1.06721
RO000953	57	M	CAUCASIAN_OTHER	25.1019	0.981558	1.27551	1.07739	1.36899	1.82222	0.816982	0.471995	1.45542	1.81714	1.28238
RO000954	49	F	HIGH	29.4852	0.984897	1.20816	1.17137	1.41775	0.821664	1.22591	0.859078	0.925098	0.837743	0.969669
RO000955	63	F	CAUCASIAN_OTHER	24.2738	1.23308	1.22452	1.00084	1.73294	1.65982	1.4129	2.65284	1.33642	1.00241	0.986001
RO000956	38	F	HIGH	24.208	1.17551	0.984151	0.886492	0.91257	0.698671	1.25572	1.04915	1.19412	0.472267	0.777019
RO000957	60	M	CAUCASIAN_OTHER	27.8913	1.71065	1.12732	0.895188	1.72227	1.60259	4.5328	1.82756	1.50559	0.701728	1.03626
RO000958	55	F	CAUCASIAN_OTHER	36.9075	1.34564	1.37335	1.24353	1.27599	0.952404	0.441323	0.628921	1.29575	0.904937	0.930991
RO000959	64	M	HIGH	24.4304	0.654626	1.02396	0.937813	1.03514	0.927173	1.63052	0.673202	1.26791	1.94631	0.893424
RO000960	62	F	CAUCASIAN_OTHER	24.7972	0.671198	0.975	1.19323	0.836384	1.17944	0.394181	0.562772	0.834426	0.879092	0.650868
RO000961	55	F	HIGH	22.8475	0.690918	1.335	1.04154	1.19862	0.783858	2.50607	0.96496	0.954415	1.46551	1.0262
RO001899	72	M	CAUCASIAN_OTHER	24.7436	1.65023	1.11388	1.14125	0.940298	1.05638	1.17116	0.623302	0.668794	1.50234	1.36425
RO001900	48	F	CAUCASIAN_OTHER	34.007	0.829312	0.776344	0.799404	1	1.02646	1.16458	1.14372	0.741294	0.814917	0.828614
RO001901	52	F	CAUCASIAN_OTHER	32.6099	1.8763	1.03097	0.887271	0.781568	1.74996	0.507824	0.449062	1.06438	1.26911	0.941908
RO001904	18	F	CAUCASIAN_OTHER	24.7148	0.585671	0.782374	0.654985	1.0766	1.18376	0.564473	1.48218	0.989304	0.906277	0.784211
RO001905	30	M	AFRAMRCN	24.8202	1.12365	0.709842	0.716879	1.48754	1.66833	1.04203	2.01041	0.797849	0.629469	1.26265
RO001908	50	F	CAUCASIAN_OTHER	25.3285	1.0316	1.82869	1.03169	0.664457	1.19476	1.06278	0.634865	0.797949	1.17439	0.832013
RO001910	39	M	CAUCASIAN_OTHER	26.5418	1.52748	0.91134	0.942363	2.15754	1.78753	8.69867	2.77604	1.31821	1.49715	1.16954
RO001912	53	M	CAUCASIAN_OTHER	25.3811	2.52577	0.734111	1.07452	0.746937	0.907032	1.13208	1.32643	1.17619	0.708411	1.78541
RO001913	51	F	HIGH	25.7905	1.28912	0.880243	1.16856	0.641946	1.13231	0.566667	1.01321	0.824666	0.858244	0.877797
RO001914	50	F	CAUCASIAN_OTHER	30.5021	0.860891	1.12892	1.28697	0.686926	1.06896	1.26818	1.07187	0.51408	1.04705	0.805045
RO001915	52	M	HIGH	26.5418	0.879164	1.02837	0.945643	0.65652	0.827959	0.698172	0.582455	0.740231	1.40274	1.11049
RO001916	42	M	CAUCASIAN_OTHER	31.8502	1.45262	0.884953	1.10616	1.65986	1.53106	5.10315	2.42006	0.971208	1.63781	1
RO001919	52	F	AFRAMRCN	23.1702	1.44216	0.808561	0.864278	0.793333	0.95581	0.960213	1.70592	1.27046	1.3269	1.42617
RO001921	30	F	CAUCASIAN_OTHER	27.7981	0.87233	1.11664	1.25143	1.03369	1.15853	1.26411	1.82747	1.19432	1.34038	0.836573
RO001922	32	M	CAUCASIAN_OTHER	25.7994	0.721442	0.927804	1.38174	0.764208	0.232625	1.34994	0.662718	0.687858	1.60793	1.69476
RO001923	46	M	CAUCASIAN_OTHER	31.5633	0.585226	0.894265	0.977267	0.97173	1.07911	4.32095	1.59358	0.633383	1.61246	1.09576
RO001924	35	M	ASIAN	25.0878	1.53221	1.12706	1.18648	0.632984	0.688136	0.453262	1.41133	0.829112	1.946	1.34207
RO000962	68	F	AFRAMRCN	28.3191	0.956503	0.667248	0.630944	1.1578	1.43637	0.37292	1.05911	1.26853	0.80763	0.982332
RO000963	65	M	HIGH	25.1022	0.796251	1.25119	0.845846	2.04874	0.845848	7.16716	3.07987	1.44075	1.36824	1.31324
RO000964	44	M	CAUCASIAN_OTHER	27.0435	1.51629	1.13234	1.47141	1.49749	0.698461	2.4577	1.7743	1.00075	2.24754	1.32623
RO000966	56	F	HIGH	22.9619	0.757362	1.13537	1.15949	1.0304	0.77137	1.85257	0.644598	1.24812	1.41488	1.04245
RO000968	26	F	CAUCASIAN_OTHER	31.09	1.11505	0.627444	0.21981	1.32949	2.04217	0.831058	1.39111	0.897753	0.140064	0.684534
RO000969	20	F	CAUCASIAN_OTHER	20.4241	0.952835	0.790062	0.872676	0.486504	0.798616	1.21555	0.421849	1.19528	0.789747	1.05481
RO000970	54	F	HIGH	29.1772	0.521928	1.19728	0.753218	1.48448	0.841112	0.929263	1.13969	0.989596	0.639031	0.790109
RO000971	19	F	CAUCASIAN_OTHER	26.3625	0.749081	0.841788	0.956147	0.88257	0.736739	0.252193	0.271466	0.807315	0.925258	1.02532
RO000972	32	M	HIGH	25.7658	0.942695	1.0401	1.08957	1.02032	1.56396	0.766944	0.779755	0.794926	1.19849	1.29265
RO000974	34	M	HIGH	23.7076	1.0503	0.785889	1.2113	0.704948	0.623544	0.713225	0.295533	0.67712	1.36989	1.12779
RO001697	63	M	CAUCASIAN_OTHER	22.957	0.973698	0.971694	0.897762	0.553553	0.994726	0.72297	0.379786	1.06564	1.37898	1.49904
RO001698	51	M	CAUCASIAN_OTHER	25.8456	0.742167	1.05609	1.07014	0.97743	1.33343	1.68029	1.01656	0.688978	1.7894	1.278
RO001699	22	M	HISPANIC	28.2427	0.819078	0.746986	0.692534	1.22426	1.59422	1.93143	1.61936	0.830345	0.977543	0.997548
RO001700	54	M	CAUCASIAN_OTHER	24.3253	0.953892	1.21742	1.04836	0.99611	1.0781	1.12847	0.946962	1.01781	1.44884	0.832179
RO001701	62	M	CAUCASIAN_OTHER	28.055	1.70737	1.07173	1.09993	1.36752	1.49766	4.19596	1.72803	1.77015	0.672876	1.55882
RO001702	57	M	CAUCASIAN_OTHER	34.9676	1.60438	1.00681	0.94032	0.959343	1.58233	0.875679	1.80196	1.32511	1.38001	1.40013
RO001703	49	M	CAUCASIAN_OTHER	24.2738	1.12147	1	1.02949	0.735777	0.681154	1.22876	0.494372	1.10896	2.83048	1.20563
RO001704	44	M	CAUCASIAN_OTHER	41.809	0.782885	0.987261	1.22229	0.798362	0.651218	1.5143	1	0.972738	0.593781	1.01265
RO001705	62	M	CAUCASIAN_OTHER	25.6757	1.09675	0.938958	1.33743	0.464798	1.04808	0.26335	0.413909	1.01752	1.93386	1.33144
RO000975	42	F	AFRAMRCN	38.967	0.855511	1.19453	1.17358	1.19117	1.9617	1.18718	1.18447	1.08208	0.385215	0.611729
RO000976	55	M	HIGH	24.3898	0.680844	1.71507	1.32936	1.5274	0.533577	3.03906	0.62279	1.55703	1.07428	1.57996
RO000977	71	F	CAUCASIAN_OTHER	42.063	0.684137	1.23985	0.965048	1.22101	1.41504	0.448519	1.61402	1.08229	0.984803	1.07014
RO000978	62	F	CAUCASIAN_OTHER	28.1889	0.62424	0.802838	1.14095	0.862544	0.849409	0.941682	0.572857	1.00808	1.78207	0.831889
RO000979	64	M	CAUCASIAN_OTHER	25.8245	0.85283	0.879885	1.01004	0.924319	0.218947	0.53159	0.39232	0.712478	1.27791	0.909926
RO000980	25	M	AFRAMRCN	27.3335	1.49153	1.28412	0.912892	1.02713	1.33784	0.326709	0.517368	1.0116	1.78593	1.44507
RO000981	55	F	HISPANIC	23.8852	1.12342	1.27981	1.30201	0.962388	0.655801	1.00328	0.356509	1.24447	1.65769	0.925433
RO000982	28	F	AFRAMRCN	30.9965	1.56531	0.795206	0.826395	1.36309	1.9226	1.45661	4.11422	1.22119	0.612888	0.986108
RO000984	60	M	HIGH	30.8459	0.735684	0.918817	0.491327	1.04232	0.567232	0.704272	1.17586	0.793808	0.661855	0.931799
RO000985	23	F	ASIAN	26.518	0.715088	0.941856	0.499164	1.10417	0.836071	1.17894	0.530175	0.921334	0.321183	0.72445
RO001707	34	F	HISPANIC	32.7677	1.08488	0.667735	0.623858	0.617995	0.762429	0.266994	0.630271	0.721692	1.38331	0.900474
RO001708	68	M	CAUCASIAN_OTHER	33.0843	1	1.26694	1.17104	0.727511	0.716023	0.894204	0.746109	1.03856	2.55768	1.25753
RO001709	59	M	CAUCASIAN_OTHER	25.7243	0.761102	0.77153	1.03979	0.58354	0.831415	0.841928	0.499776	1.04135	1.11946	1.38143
RO001710	28	F	HISPANIC	24.1029	0.43001	0.621401	0.777321	0.58621	1	0.954273	0.756833	0.836813	0.635525	0.710238
RO001711	53	M	CAUCASIAN_OTHER	29.6424	0.822494	0.873292	1.03313	0.824589	0.986961	0.687857	0.7901	0.812968	0.726497	1.46884
RO001712	63	F	CAUCASIAN_OTHER	34.9516	0.998015	0.570082	0.46368	0.928984	0.98149	0.809495	1.50715	0.938852	0.748689	0.753252
RO001713	47	M	CAUCASIAN_OTHER	29.0223	0.944624	1.31241	1.15421	0.99863	1.09599	0.413615	0.662335	0.781866	1.31113	1.01717
RO001714	36	F	CAUCASIAN_OTHER	24.6891	1.62058	0.748944	1.02061	0.765083	0.588141	1.16914	0.795325	1.88161	1.32702	1.62851
RO000986	36	M	ASIAN	27.0546	1.40935	1.30685	0.99836	1.61066	1.28795	0.892933	1.22767	0.639648	1.22017	0.90463
RO000987	67	F	CAUCASIAN_OTHER	33.6701	1.43796	1.2152	1.05899	1.28045	0.901466	1.74567	1.47258	1.04053	0.352494	0.90756
RO000988	48	F	CAUCASIAN_OTHER	23.616	0.506278	1.53768	1.01294	1.3722	0.885452	1.33441	1.0032	0.691312	0.202449	0.648882
RO000989	65	F	CAUCASIAN_OTHER	26.9361	0.721332	1.19333	1.18868	0.842115	0.607044	0.593512	0.598033	0.680601	0.766631	1.06826
RO000990	58	F	CAUCASIAN_OTHER	32.4462	0.51953	1.28068	1.14513	0.931995	0.245098	0.308258	0.713114	0.926545	0.466898	0.731206
RO000991	41	M	CAUCASIAN_OTHER	25.8398	1.10082	1.35061	1.18073	0.809563	0.635062	0.872642	0.520048	0.975742	0.897495	0.940925
RO000992	34	M	HIGH	38.2567	0.798038	1.07328	0.874791	1.42244	0.92326	2.82002	0.933976	1.64509	1.84205	0.969582
RO000993	63	F	HIGH	36.2107	1.27695	1.04867	1.14104	1.46336	1.01336	0.881766	1.64252	1.67728	1.61847	0.984201
RO000994	51	F	CAUCASIAN_OTHER	40.384	1.02632	1.19673	0.368208	1.04865	0.899761	1	1.13314	1.33627	0.355082	0.78346
RO000995	49	M	HIGH	24.4049	1.30304	1.24139	1.5509	0.737041	1.3349	0.96885	0.442764	1.01919	2.2099	1.30724
RO001715	18	F	CAUCASIAN_OTHER	30.1756	1.54064	1.01022	1	1.45523	1.7084	2.35765	2.59908	0.957678	0.669204	0.887733
RO001716	20	F	CAUCASIAN_OTHER	22.8603	1.35845	0.596003	0.580127	1.09452	1.04092	1.69359	1.82967	1	0.45091	0.8184
RO001717	19	F	AFRAMRCN	24.9586	2.10687	0.821586	0.951971	1.01016	1.65357	0.71782	2.25958	0.861692	0.532148	0.882358
RO001718	21	F	CAUCASIAN_OTHER	21.7872	1.66952	0.587867	0.880185	1.24277	1.37274	2.01279	1.75432	0.896013	0.218657	0.908473
RO001719	21	F	CAUCASIAN_OTHER	19.7643	1.75965	0.614533	1.19631	0.778224	1.01085	0.440688	0.351992	0.984126	1.24129	1.05544
RO001720	19	F	ASIAN	21.2144	0.748211	0.862751	0.786747	1.16816	0.969714	0.482284	0.685855	0.930241	0.861245	0.959822
RO001721	18	F	CAUCASIAN_OTHER	20.1733	1.30645	0.704943	0.776394	0.87604	1.48422	0.82059	2.13387	1.00755	0.347071	1.05618
RO001722	22	F	AFRAMRCN	26.3096	1.60716	0.659871	1.0596	0.638848	0.77496	0.477296	0.513643	1.05869	1.45441	1.32483
RO001723	21	F	CAUCASIAN_OTHER	24.3253	0.948247	0.732565	0.931727	0.721882	1.01088	0.920683	1.47551	1.19381	0.763202	1.09958
RO001724	20	F	CAUCASIAN_OTHER	31.5801	1.50047	0.652372	0.813749	1.19671	0.900301	1.84159	2.27295	1.43894	1.19623	1.27249
RO001725	19	F	HISPANIC	31.09	2.71893	0.799811	0.825287	0.533636	0.719102	1.5751	0.399967	1.08506	0.232103	1.03043
RO001726	18	F	HISPANIC	22.5941	1.7183	0.623059	0.403538	1.23481	1.14546	1.60379	2.1992	0.764205	1	0.728818
RO001727	22	F	AFRAMRCN	49.1212	2.98698	0.704072	0.953152	1.21789	1.94386	0.856279	2.03701	1.12521	0.935323	1.07793
RO001728	20	F	CAUCASIAN_OTHER	22.6713	0.528075	1.16147	1.6436	0.695564	0.900652	0.485624	1.03671	1.06276	1.09846	0.781321
RO000996	40	F	CAUCASIAN_OTHER	21.7872	0.930146	0.901392	0.754935	0.679014	0.531521	0.590229	1.34318	0.744784	1.02319	0.649421
RO000997	28	M	ASIAN	23.7076	0.70695	1.22258	1.20535	1.03465	1.17338	2.20784	1.33262	1.02709	1.07627	0.885855
RO000998	62	F	CAUCASIAN_OTHER	23.2381	0.988507	1.22926	1.13792	0.924036	0.807869	1	0.559499	0.882356	0.334072	1.03456
RO000999	57	M	CAUCASIAN_OTHER	20.6721	0.732938	1.10031	1.68004	0.545749	0.557235	0.328232	0.353776	0.865711	1.21825	0.976268
RO001000	19	F	CAUCASIAN_OTHER	20.3691	1.59661	0.739067	0.514476	1.2631	1.44054	5.89248	3.8947	1.20148	0.201017	0.78567
RO002001	20	M	ASIAN	23.75	0.728638	0.918718	0.939757	0.717481	1.19921	0.772739	0.558692	0.650147	1.0118	0.760708
RO002002	21	M	ASIAN	22.5112	1.20707	1.1697	0.93451	0.836233	0.83451	1.29612	0.831043	0.786541	1.06616	1.07585
RO002003	45	F	CAUCASIAN_OTHER	24.3636	1.11755	0.610818	0.963685	0.797275	0.829114	4.79877	2.34876	0.992825	0.583212	0.990129
RO002004	21	F	CAUCASIAN_OTHER	24.8865	1.21623	0.709783	0.858401	1.01257	0.760876	0.299255	1.04107	1.21055	0.255827	1.07474
RO002005	54	M	CAUCASIAN_OTHER	23.6724	1.24502	1.08713	0.845304	0.924483	1.16973	0.589716	0.846968	0.748261	1.53246	0.918931
RO001729	58	M	CAUCASIAN_OTHER	21.2628	1.84022	0.881587	1.55583	0.62363	0.879042	1.31168	1.65069	0.936716	1.44017	1.36534
RO001730	39	M	CAUCASIAN_OTHER	30.4066	1.89335	0.797687	0.999893	0.851245	1.12604	1.97297	0.59628	0.903081	1.13552	1.34384
RO001731	39	F	CAUCASIAN_OTHER	23.0209	1.10828	1.031	0.820488	0.649819	0.760247	3.26344	3.10622	0.749519	1.03291	0.81857
RO001732	42	F	HISPANIC	25.2914	0.698279	0.798685	1.17055	0.58288	1.33862	0.336856	0.887706	1.04332	0.872768	0.882806
RO002006	70	F	CAUCASIAN_OTHER	29.9503	0.69702	0.779313	1.14896	1.02284	0.242621	0.280394	0.508458	0.856827	0.765527	0.979571
RO002007	53	F	HIGH	20.9803	0.854418	1.00308	1.1691	0.602416	1.00504	0.345077	0.640094	0.728319	0.97172	0.806564
RO002008	45	M	HIGH	30.8281	0.928363	1.25991	1.16285	1.24086	1.36638	2.24868	2.50041	1.43791	1.51447	1.21413
RO002009	31	F	CAUCASIAN_OTHER	25.0568	0.557023	1.10853	0.681607	1.80015	1.09496	0.879998	0.716737	1.09099	1.37847	1.03665
RO002010	64	F	CAUCASIAN_OTHER	30.2284	0.917825	0.683789	1.00012	1.97519	2.33417	1.19427	2.19264	1.98659	0.265651	1.02611
RO002011	59	M	HIGH	24.8166	0.901534	0.988333	0.974639	1.18909	0.777235	1.09299	0.958197	1.10112	1.02706	1.22536
RO002012	49	M	HIGH	29.9122	1.07488	1.13779	1.16646	0.952376	0.346979	0.580813	0.69456	0.806594	1.43855	1.05875
RO002013	53	M	HIGH	27.7518	1.13529	1.04134	0.884173	1.02583	0.680302	2.0916	1.19543	1.28809	1.1875	1.16001
RO001733	70	F	CAUCASIAN_OTHER	30.1025	1.79184	0.689102	0.675741	1.06447	1.27368	6.54972	2.00492	1	0.596906	0.964141
RO001734	74	F	HIGH	33.2781	1.51759	0.946516	1.59294	0.731118	1.19267	1.5315	1.3357	0.941774	1.74635	1.4118
RO001735	74	M	CAUCASIAN_OTHER	23.5961	1.54622	1.06194	1.41515	0.54803	1.44429	0.518541	0.743811	0.980849	1.16799	1.40736
RO001736	51	F	CAUCASIAN_OTHER	22.6717	1.02681	1.28368	1.4316	0.789488	0.882865	0.49121	0.800261	0.92949	1.29648	0.912447
RO001737	23	M	CAUCASIAN_OTHER	17.5715	0.595051	0.738156	0.867629	0.48718	0.807071	0.655331	0.760609	0.769868	1.22713	0.951965
RO001738	54	M	CAUCASIAN_OTHER	25.2375	0.673756	0.869878	0.52302	1.11795	1.19278	5.58287	2.94973	0.677682	1.02962	0.736794
RO001739	72	F	HIGH	22.8488	0.528053	1.28018	1.49908	0.42339	1	0.308574	0.660407	1.14711	1.32564	1.39614
RO001740	67	F	CAUCASIAN_OTHER	29.2612	0.701524	0.840387	0.836729	1.2805	1.06995	4.55299	2.89694	1.18243	0.585749	0.668738
RO001741	57	M	CAUCASIAN_OTHER	24.3636	1.10798	1.36709	1.22279	0.631794	0.372866	0.858039	0.694532	1.06019	1.64844	1.17321
RO001742	52	M	CAUCASIAN_OTHER	30.4066	1.21357	1.10649	1.16282	0.624961	0.692773	1.17198	1.07855	0.688897	1.35046	1.15864
RO001743	47	M	CAUCASIAN_OTHER	31.8682	0.921416	0.91606	1.28512	0.8574	0.867366	2.23841	1.48899	0.916804	1.26782	1.15871
RO001744	28	F	CAUCASIAN_OTHER	25.8398	1.29701	0.792475	1.00318	0.992036	1.34037	0.763233	1.6517	0.703421	0.888718	0.78386
RO001745	56	M	CAUCASIAN_OTHER	25.3811	1.92473	1.35544	1.24995	0.643925	0.758057	0.582765	0.32428	0.738744	1.46905	1.61379
RO001746	58	M	HIGH	33.9024	1.60378	0.879921	0.995113	0.932273	0.81696	1.92891	1.02168	1.06886	0.999614	1.19166
RO002014	59	M	CAUCASIAN_OTHER	28.2308	1.1639	1.16152	1.07712	1	0.796763	1.57798	0.986172	0.770447	0.928541	1.0669
RO002015	66	M	CAUCASIAN_OTHER	30.4066	1.4603	1.18377	1.32022	0.932511	0.288837	1.86766	0.764352	1.01406	1.1275	1.10283
RO002016	75	F	HIGH	26.518	0.695358	1.09182	1.62485	1.18481	1.46399	0.862954	2.20043	1.02939	0.962243	1.03423
RO002017	72	M	CAUCASIAN_OTHER	34.1668	0.727072	0.778277	0.760667	1.03953	1.20249	3.06967	0.894097	0.850522	0.887943	0.826893
RO002018	49	F	CAUCASIAN_OTHER	36.4879	0.898869	0.931947	0.81164	1.0286	1.15654	1.05914	1.13291	0.865373	0.519776	0.969312
RO002019	61	F	CAUCASIAN_OTHER	42.9611	0.819488	0.720209	0.522507	1.23768	2.14263	1.61749	1.3715	1.54296	0.799263	0.96462
RO002020	61	M	CAUCASIAN_OTHER	27.6121	0.54068	1.21368	1.52852	0.519993	1.34483	1.86224	0.75001	0.560372	0.811914	1.17857
RO002021	36	F	CAUCASIAN_OTHER	27.1177	0.617032	1.21189	1.07996	1.36232	1.30084	2.95533	1.80935	1.28603	0.743754	0.786873
RO002022	67	F	CAUCASIAN_OTHER	35.4245	0.646427	1.04655	0.999961	0.98095	0.412985	1.73106	0.928951	1.23365	0.937059	0.895413
RO002023	79	F	HIGH	23.7747	0.727883	1.24801	1.43992	2.43844	2.22251	2.78295	5.88758	1.36647	0.517865	1.02392
RO002024	65	F	HIGH	22.2713	0.915647	0.877018	1.08631	1.81808	1.59988	0.98017	2.03898	1.3783	1.81116	0.766853
RO000382	66	F	CAUCASIAN_OTHER	25.0149	1.09277	1.31192	1.10822	0.989571	0.88337	0.841482	1.03112	1.28605	0.88293	0.930605
RO000383	45	M	CAUCASIAN_OTHER	26.8088	1.10128	0.708219	1.29349	0.989273	0.746444	0.507644	0.803112	0.778491	1.06558	1.16627
RO000384	60	F	CAUCASIAN_OTHER	36.5765	0.620549	1.26608	1.04395	0.93743	0.672419	0.852592	0.899207	0.874946	2.08859	0.847651
RO000385	64	M	CAUCASIAN_OTHER	28.478	0.720956	1.20944	1.10872	1.2539	1.24707	0.966264	2.58124	1.53884	1.71176	1.30921
RO000386	58	F	CAUCASIAN_OTHER	27.9536	0.819033	1.19409	0.92242	1.19785	0.966436	0.538321	1.19672	0.77819	0.358399	0.919274
RO000387	56	M	CAUCASIAN_OTHER	28.1889	0.703571	0.792477	0.735319	0.991199	0.511858	0.539007	0.507242	0.986075	0.476573	0.714124
RO000388	61	M	CAUCASIAN_OTHER	33.468	0.987561	1.41965	0.999113	0.780869	1.10751	0.345855	0.40796	1.06609	1.10455	1
RO000389	19	F	CAUCASIAN_OTHER	26.6288	0.67488	1.04561	1.09052	1.24566	1.15787	0.618833	2.06314	1.36075	1.39713	1.11944
RO000390	71	M	CAUCASIAN_OTHER	28.498	0.516071	0.947023	1.06571	1.49083	0.715453	0.34491	1.43111	1.05284	1.40123	1.24779
RO000391	63	F	CAUCASIAN_OTHER	27.8083	0.844058	1.13517	0.793764	1.17654	0.420939	1.9763	1.84993	0.950029	0.574002	0.739833
RO000392	62	F	CAUCASIAN_OTHER	29.2917	0.983975	1.58528	1.15492	0.587524	0.691455	0.503104	0.352371	0.678189	1.18575	0.760225
RO000393	20	M	CAUCASIAN_OTHER	35.7277	1.06492	0.750133	0.855772	1.9514	1.59452	1.95728	2.37912	1.00353	1.25659	0.899749
RO002025	18	M	ASIAN	19.6634	1.4452	0.950726	1.12852	0.828488	1.03656	0.600295	0.311097	0.715444	0.296383	1.38159
RO002026	30	M	CAUCASIAN_OTHER	22.496	0.930104	1.03406	0.942904	0.726167	0.755716	0.833621	0.499071	0.701628	1.11518	1.05324
RO002027	25	F	CAUCASIAN_OTHER	28.7856	0.837677	0.873721	0.749772	1.01113	0.68268	1.57142	0.733073	0.820732	0.648616	0.80138
RO002028	19	F	CAUCASIAN_OTHER	33.2781	1.28321	0.998105	1.0047	0.703087	0.790061	0.737434	0.615501	0.926843	0.999115	0.833441
RO002029	39	F	CAUCASIAN_OTHER	25.4991	1.12394	1	0.694327	1.30668	2.0178	1.02072	1.35162	1.07221	1	0.986434
RO002030	18	F	CAUCASIAN_OTHER	36.8415	0.766682	0.590023	0.199066	1.51146	1.24498	5.80185	3.03762	1.07105	0.236596	0.725126
RO002031	18	M	CAUCASIAN_OTHER	19.8005	1.67047	1.04771	0.880178	1.00899	2.51627	5.39384	2.20737	1.00143	1.34633	1.26246
RO002032	19	F	CAUCASIAN_OTHER	31.6142	0.983108	0.97372	0.864657	1.28349	1.41273	3.51255	0.939385	1.09735	1.17139	0.967919
RO002033	24	M	CAUCASIAN_OTHER	25.7658	1.08034	0.81379	0.775655	0.473621	0.733976	3.14358	0.602907	0.743651	0.431062	1.21921
RO002034	18	F	CAUCASIAN_OTHER	24.208	1.21026	0.595227	0.593957	1.00296	0.570625	4.99148	0.743752	1.39238	0.36342	0.971746
RO002035	21	M	CAUCASIAN_OTHER	21.1417	1.52111	0.988517	1.10944	1.01469	1.11946	0.986434	0.458109	0.787926	2.04966	1.39518
RO002036	18	F	CAUCASIAN_OTHER	24.2344	0.933955	0.659335	0.637668	1.12661	1.57797	0.644524	1.13678	1.00654	0.42581	0.927887
RO000394	46	M	CAUCASIAN_OTHER	26.4967	1.10957	0.960013	0.75565	1.34859	1.00213	1.69876	0.805564	0.625398	0.986155	0.912797
RO000395	66	M	CAUCASIAN_OTHER	25.3972	1.58969	1.05161	1.71674	1.05968	0.668431	0.629762	0.66767	0.965395	1.00289	1.38534
RO000396	58	F	HIGH	33.6504	0.820206	1.00088	1.02252	1.7489	1.29432	1.79735	0.724604	1.83568	0.858811	1.05644
RO000397	64	F	CAUCASIAN_OTHER	33.8332	1	1.11072	0.805478	1.11931	0.75455	0.635265	0.856563	1.22413	1.34522	1.02598
RO000398	32	F	CAUCASIAN_OTHER	23.9116	0.641704	0.685329	1.15494	1.47289	2.10489	1.68293	0.802385	1.283	0.547622	1.03433
RO000399	51	M	CAUCASIAN_OTHER	34.3689	1.07627	1.16465	0.657591	1.18409	0.481849	0.396054	1.19494	1.01794	0.93002	0.877435
RO000400	62	M	CAUCASIAN_OTHER	40.1714	0.790456	0.99904	0.878556	0.921127	0.62276	0.962314	0.805223	0.596022	0.756192	0.786532
RO000401	70	M	CAUCASIAN_OTHER	29.9505	1.02572	1.03572	0.649829	1.51736	1.45411	3.22509	0.864786	2.0083	0.806463	1.17273
RO000402	70	M	CAUCASIAN_OTHER	33.6312	1.10333	1.06647	1.14228	1.10546	0.57656	0.191016	0.710386	1.14394	1.70946	1.33033
RO000404	51	F	CAUCASIAN_OTHER	21.1417	0.543275	1.08948	1	0.850218	0.86974	0.451319	1.20271	0.960382	1.15533	0.804535
RO000405	45	F	CAUCASIAN_OTHER	23.261	1.34966	0.858477	0.729855	0.824777	0.501606	0.323357	0.486172	0.819282	0.854917	1.0736
RO000406	56	M	HISPANIC	26.4308	1.53408	1.16161	0.860194	1.06114	0.736268	0.668205	1.58032	0.964911	0.702765	0.977561
RO001933	63	M	HIGH	23.9206	1.73371	0.958443	1.54727	0.782492	1.0719	1.22701	1.25602	0.719041	0.900491	0.954544
RO001934	65	M	HIGH	33.0843	1.64925	0.912263	1.67106	0.504067	0.975241	0.558364	0.497187	1.22085	1.24354	1.86819
RO001935	63	M	HIGH	28.9808	0.940051	1.08587	1.38376	0.629464	1.10363	0.580214	1.24121	0.848731	1.14317	1.55434
RO001936	27	F	CAUCASIAN_OTHER	27.4609	1.03047	0.655196	0.785777	0.680168	1.0604	1.01863	2.63335	1.20446	0.806584	1.00672
RO001937	48	F	HISPANIC	23.427	2.39062	0.956283	0.923108	0.761856	0.837411	0.455239	1	1.06188	1.09787	0.972441
RO002037	41	F	AFRAMRCN	25.4207	1.80996	0.721016	0.873106	1.02987	1.88255	1.64469	2.01967	1.20623	0.690288	1.11189
RO002038	65	F	HIGH	39.3035	1.32819	1.38049	1.22218	1.20775	2.44243	1.76454	4.1324	1.12542	0.392926	1.35169
RO002039	56	F	CAUCASIAN_OTHER	30.8936	1.22112	1.07041	0.913995	1.16585	1.26103	1.6756	3.25813	1.06053	0.789652	0.741271
RO002040	32	F	ASIAN	23.2947	2.01269	0.907349	1.13854	1.67995	1.85799	1.9472	1.04711	1.3369	0.352137	1.02508
RO002043	57	F	CAUCASIAN_OTHER	25.3861	1.03318	1.13114	0.947104	1.35847	1.00471	0.848994	0.355164	1.1688	0.65699	0.897729
RO002042	54	F	CAUCASIAN_OTHER	25.7864	1.23277	1.16139	1.47704	1.61557	0.984633	1.8546	0.95443	1.61513	0.718516	1.01296
RO002041	49	F	CAUCASIAN_OTHER	27.981	1.5814	0.4992	0.732769	1.24721	1.31359	3.47805	1.06089	1.18329	0.198543	0.818409
RO002085	55	F	CAUCASIAN_OTHER	28.2864	1.31805	0.674609	0.755317	0.953075	0.675773	3.70137	1.68915	1.48561	0.877688	1.04501
RO002084	53	F	CAUCASIAN_OTHER	34.3262	1.14052	0.789015	1.17952	1.55625	1.29665	2.23754	3.1905	1.67953	0.377592	0.799261
RO002083	36	F	CAUCASIAN_OTHER	32.104	1.09004	0.541944	0.787647	1.31927	1.12756	1.78365	1.73864	1.17736	0.261251	0.933273
RO002081	52	F	CAUCASIAN_OTHER	21.2547	1.01182	1.2141	1.39038	1.01211	0.916385	2.17864	1.08404	1.15662	1.07653	0.880972
RO002080	61	F	CAUCASIAN_OTHER	25.4014	0.809361	1.14603	1.37711	1.42432	1.47564	3.70394	0.664965	1.31342	1.05032	1.17449
RO002079	45	M	CAUCASIAN_OTHER	34.6622	1.54878	1.08989	1.32775	1.03444	1.38706	1.28261	1.52511	1	0.873557	1.2452
RO002078	62	F	CAUCASIAN_OTHER	22.0813	1	0.836489	1.41923	1.67042	1.31648	1.06408	1.20346	1.10138	1.0016	1.30161
RO000449	65	F	HIGH	26.6288	1.29634	1.03194	0.834115	0.922156	0.366309	0.956129	0.332419	1.14768	1	1.16981
RO000448	66	F	CAUCASIAN_OTHER	23.026	0.891203	1.21013	1.41411	1.20043	1.00342	0.299943	0.621239	1.63657	1.23581	1.13588
RO000447	37	M	AFRAMRCN	45.6099	1.81538	1.13779	1.53469	1.77091	1.07963	0.58214	1.38098	0.963948	2.87713	1.69496
RO000446	35	M	CAUCASIAN_OTHER	30.5122	1.25128	0.893967	0.45606	1.1663	0.750836	0.530888	1.00031	0.993471	1.32365	0.945666
RO000445	43	M	HIGH	34.4327	1.11362	1.17913	1.6109	1.26801	0.679718	1.79959	0.362993	1.12428	1.25579	1.454
RO000444	64	M	HIGH	26.7763	0.660612	0.87715	1	1.39205	1.00365	3.68953	1.43739	0.911122	0.798739	1.26559
RO000443	52	F	HIGH	21.2547	1.38093	1.31764	1.30252	1.08935	0.735365	2.98641	1.21801	1.40719	1.05527	0.986711
RO000442	47	F	CAUCASIAN_OTHER	38.7367	0.748135	0.729292	1.09753	2.61634	2.64121	5.42148	3.08652	1.39557	1.07106	0.953234
RO000441	70	F	CAUCASIAN_OTHER	23.026	1.05677	1.05816	1.20565	1.13478	1.10297	0.895543	0.478488	0.903696	1.07955	1.25459
RO000440	50	M	CAUCASIAN_OTHER	34.4327	0.888191	1.20214	1.62599	1.22413	0.762826	3.12361	1.2519	1.33292	1.2233	1.35962
RO000439	29	F	CAUCASIAN_OTHER	22.1403	0.97877	0.892145	0.633355	1.28316	1.28364	3.58113	1.32938	1.30689	1.31765	0.855456
RO000438	52	F	CAUCASIAN_OTHER	24.1266	1.31348	1.14314	1.60191	1.30475	0.772883	1.93293	1.02342	1.84425	1.32175	1.2775
RO002075	47	F	CAUCASIAN_OTHER	28.1889	1.39732	0.64807	0.859285	0.83436	0.764773	0.719129	1.24964	1.08742	0.862084	0.885547
RO002073	45	F	CAUCASIAN_OTHER	23.1702	1.82194	0.80764	0.709609	0.986797	1.00895	2.07298	0.801346	0.883631	0.966898	0.821012
RO002072	23	M	CAUCASIAN_OTHER	26.3839	1.18125	1.09211	0.936715	1.19609	0.990958	2.6082	1.3185	0.889462	1.06188	1.10586
RO002071	26	M	CAUCASIAN_OTHER	21.6975	1.02726	0.955351	1.01759	1.02335	1.13382	2.93685	1	0.868502	1.25763	1.16508
RO002070	49	M	CAUCASIAN_OTHER	27.9765	1.57241	1.17376	0.769348	1.06204	0.996582	3.678	0.506838	0.986731	1.25496	1.13039
RO002069	20	F	AFRAMRCN	20.3724	0.67503	0.654614	0.543665	1.29213	1.66246	1.92694	0.987938	0.857335	1.03215	0.818805
RO002068	60	F	CAUCASIAN_OTHER	21.2983	0.856737	1.01904	1.47758	0.798246	0.891264	4.77817	0.982698	1.12524	0.911706	1.18639
RO002067	36	M	CAUCASIAN_OTHER	23.125	0.85019	0.932801	1.29177	1.01407	1.22537	1.57081	0.822364	1.20577	0.942891	1.07554
RO002066	57	F	HIGH	21.9459	1.03906	0.952645	1.10935	0.842984	0.807895	0.859584	0.308851	0.975225	1.20854	1.02354
RO002064	33	M	CAUCASIAN_OTHER	28.2432	0.873036	1.05373	1.27703	1.27298	1.05561	0.696008	0.785892	1.23205	0.840594	0.995274
RO002063	24	F	CAUCASIAN_OTHER	27.4544	1.5898	1.01953	1.02438	0.946605	0.757059	2.15956	0.969137	1.40175	0.48201	0.965573
RO002062	59	M	HIGH	28.7342	1.7012	0.968599	1.51391	1.02792	0.821605	1.31369	0.324346	1.07835	1.98951	1.44536
RO002061	58	F	HIGH	31.321	1.14233	1.04047	1.39234	1.40106	1.17583	3.76037	1.21589	2.0253	0.888212	1.45381
RO001947	37	F	AFRAMRCN	22.11	2.0902	0.818074	1.17401	1.19511	1.02375	1.20818	1.54916	1.43315	0.796361	1.13694
RO001945	61	M	HIGH	24.4049	2.01456	1	0.788161	0.457273	0.814974	0.937717	1.10108	0.83948	1.53993	0.955214
RO001944	52	F	CAUCASIAN_OTHER	23.4908	1.96533	0.704788	0.827785	0.543641	0.846591	0.724278	0.756826	1.01763	1.27304	0.885683
RO001750	31	M	ASIAN	38.6163	1.69081	0.893194	0.809287	1.03875	1.19478	2.93401	2.14963	0.978187	2.12578	1.11422
RO001749	53	M	HIGH	24.6767	1.01917	0.786806	1.22946	0.686556	0.831163	0.643935	0.575406	0.973566	1.06019	1.30797
RO001748	45	M	CAUCASIAN_OTHER	26.6288	1.02764	0.830691	0.709392	0.764434	0.979945	1	0.902886	0.601286	1.48615	1.16842
RO001747	44	M	HIGH	35.4379	0.775639	1.00969	1.51859	1.16266	1.13747	1.50381	1.67624	1.29671	1.07921	1.52543
RO000437	51	M	CAUCASIAN_OTHER	27.3659	0.709042	1.02459	1.02181	1.29976	1.04542	7.14278	1.55032	1.22672	1.31237	1.37587
RO000436	33	M	CAUCASIAN_OTHER	23.1081	1.6333	1.06163	0.765327	1.09658	1.02101	1.82309	0.792095	0.945017	1.69552	1.20278
RO000435	36	F	HISPANIC	24.6891	1.06499	1.31233	1.09543	1.4468	1.08361	0.486351	1.33601	1.61359	1.08469	1.07856
RO000434	53	M	HISPANIC	28.7933	1.20718	1.14368	1.24245	0.90378	0.915196	0.673025	0.856371	1.02753	1.5095	1.14845
RO000433	52	M	HIGH	24.3898	1.18112	1.06546	1.19633	1.1203	0.751189	0.908282	0.779826	0.83207	1.99305	1.22522
RO000432	59	F	CAUCASIAN_OTHER	20.5957	0.790832	0.971855	1.44814	0.792593	0.464655	0.771039	0.274399	1.41521	0.289809	1.31388
RO000431	72	F	CAUCASIAN_OTHER	30.7242	0.00290819	0.902602	0.00597576	0.00408357		0.0124141		4.42e-05	0.0176503	0.000837787
RO000430	48	M	CAUCASIAN_OTHER	25.1071	0.00813175	1.03942	0.0114403	0.00673691		0.0205892		0.000692108	0.0219012	0.00129795
RO000429	56	F	HIGH	20.8031	0.00581367	0.94938	0.00607453	0.000937588		0.00606868		3.39e-05	0.0200174	0.00152134
RO000428	36	F	HISPANIC	37.1189	0.164987	0.686475	0.178071	0.0649599	0.0295708	0.0352651		0.115853	0.0294578	0.0708282
RO000427	61	F	CAUCASIAN_OTHER	19.3943	0.785326	1.27772	0.918272	1.62794	0.711648	0.686092	0.462914	1.30966	1.47645	0.810475
RO000426	57	F	CAUCASIAN_OTHER	22.312	0.511418	0.945878	1.06124	1.08848	1.03501	1.44527	0.573804	1.31916	1.11111	0.974743
RO000425	67	M	CAUCASIAN_OTHER	45.1929	0.881288	1.09815	1.19629	1.28719	0.941585	4.38266	1.45204	1.37886	1.28163	1.37604
RO000424	26	F	CAUCASIAN_OTHER	21.6115	1.07448	0.999557	1.339	1.56568	1.26839	2.69359	1.80827	1.55772	2.28248	1.09537
RO000423	73	F	HIGH	32.8067	1.02199	1.09094	1.51894	1.34655	0.682662	1.71386	1.56388	1.53388	0.766177	1.19253
RO000422	69	F	HIGH	25.6828	0.879833	1.05623	1.6036	1	1.18554	2.06655	0.97765	1.40501	1.36865	1.56592
RO000421	54	M	CAUCASIAN_OTHER	38.3388	1.95703	1.14052	0.904621	1.46031	0.985966	6.39611	1.33516	1.47054	1.18576	1.1225
RO002056	35	F	CAUCASIAN_OTHER	30.538	1.41714	0.921118	0.911633	1.9586	2.15075	3.04396	2.93822	1.32273	0.619491	0.906419
RO002055	31	F	CAUCASIAN_OTHER	25.0149	0.00845697	0.665992	0.0043866	0.00306618		0.0183658		2.35e-05	0.022328	0.00140959
RO002060	72	F	CAUCASIAN_OTHER	22.4946	0.00375827	0.756533	0.00680965	0.00406857		0.0104371		0.000143989	0.0237779	0.00142733
RO002059	64	M	CAUCASIAN_OTHER	29.6464	0.00306719	1.04127	0.00611782	0.00108711		0.00475283		6.95e-05	0.0259938	0.00119219
RO002058	34	M	HIGH	28.12	0.00540859	1.18452	0.00633315	0.004598		0.0193729		0.000117517	0.0256951	0.00264378
RO002057	49	F	CAUCASIAN_OTHER	26.7744	0.790499	0.946169	1.0784	1.0279	1.10685	1.59993	1.36348	1.32921	1.50576	0.948914
RO002054	70	M	CAUCASIAN_OTHER	28.1889	1.19236	1.35694	1.27205	1.10778	1.1843	18.9718	1.56081	2.03485	1.77391	1.31743
RO002053	46	M	HIGH	32.998	1.67737	0.925994	1.41107	0.933567	1.12117	2.97857	1.41548	1.17148	1.3627	1.20814
RO002052	64	F	CAUCASIAN_OTHER	27.8042	0.885177	0.964769	1.26581	0.88073	0.771612	1.93948	0.353154	0.924425	1.65421	1
RO001943	54	F	HISPANIC	24.1266	2.22933	0.790115	1.06203	0.712889	0.85428	0.656609	0.527829	1.00746	1.23442	1.18517
RO001942	56	M	HIGH	24.6921	3.4356	1.16588	1.76	0.698624	0.977417	1.00832	0.615689	1.90769	1.88644	2.63011
RO001941	54	M	HIGH	28.478	3.07534	0.92304	1.27673	1.1184	1.28668	5.36545	1.02694	1.27117	1.76099	1.41926
RO001940	55	M	CAUCASIAN_OTHER	31.7465	2.60473	1.29817	1.01462	0.781165	0.759586	1.16878	0.616751	1.31644	1.44634	1.72373
RO001939	46	M	AFRAMRCN	23.9594	0.00654944	0.845599	0.00685053	0.00357102		0.0089627		0.000947562	0.0265636	0.0032941
RO001938	78	M	HIGH	28.6939	0.00646988	1.08807	0.0043122	0.00344039		0.018942		6.21e-05	0.013741	0.0018893
RO000420	61	F	HIGH	25.7446	0.00365196	1.17149	0.0036755	0.00323692		0.029791		5.38e-05	0.0478165	0.00588169
RO000419	49	M	AFRAMRCN	31.6142	0.00410197	0.980313	0.00733216	0.00318873		0.0110435		5.53e-05	0.0133757	0.00160835
RO000418	69	M	HIGH	24.5371	0.0121666	0.88118	0.00688386	0.00350944		0.0233582		0.00111515	0.013618	0.00300204
RO000417	58	M	CAUCASIAN_OTHER	34.0554	0.0133818	1.09837	0.0173716	0.00288756		0.0176108		0.00361021	0.0320149	0.00399405
RO000416	62	M	CAUCASIAN_OTHER	27.3659	0.0275362	1.21195	0.0251765	0.00986817		0.0322592		0.00719058	0.0228629	0.00442008
RO000415	34	M	CAUCASIAN_OTHER	21.5204	0.00667143	0.80436	0.00369493	0.00311298		0.0262725		3.78e-05	0.0227925	0.00569127
RO000414	74	M	CAUCASIAN_OTHER	22.9551	0.864807	0.953876	1.21276	1.21056	0.698534	0.626135	0.979418	0.923192	1.7065	1.23411
RO000413	72	M	CAUCASIAN_OTHER	26.4967	1.24526	1.30009	1.19532	0.924717	0.901345	0.879595	0.45801	0.712493	0.959158	1.09076
RO000412	46	M	CAUCASIAN_OTHER	24.3898	2.26018	1.02637	1.12414	0.96723	1.06212	1.58639	0.40591	0.833597	1.6109	1.62496
RO000411	65	F	HIGH	18.4573	0.0148017	1.13532	0.0051555	0.0031372		0.0105188		0.000848752	0.0183105	0.00225351
RO002051	20	F	CAUCASIAN_OTHER	24.5606	0.00257942	0.845845	0.00476992	0.00334495		0.0184128		6.91e-05	0.0150868	0.0015797
RO002050	28	M	ASIAN	36.0192	0.00246327	0.846285	0.00932899	0.00229203		0.0103956		5.41e-05	0.0372497	0.00151707
RO002049	19	F	CAUCASIAN_OTHER	20.3691	0.00241582	1.09897	0.00353099	0.00140313		0.00941634		4e-05	0.0255548	0.00111764
RO000410	65	M	HIGH	27.7031	0.0904365	1.0879	0.0885033	0.0169284		0.0587027		0.0491	0.0724388	0.0311417
RO000409	51	F	CAUCASIAN_OTHER	30.0354	0.00290512	1.02961	0.00770507	0.00273152		0.0099739		7.64e-05	0.0230289	0.00119291
RO000408	65	F	CAUCASIAN_OTHER	20.9803	0.00260388	0.956143	0.00896748	0.00285525		0.00896226		4.06e-05	0.0150022	0.0055886
RO002047	58	M	CAUCASIAN_OTHER	24.2738	0.0526162	0.86147	0.00735108	0.000993757		0.00481809		4.03e-05	0.024003	0.00259223
RO002046	37	F	CAUCASIAN_OTHER	22.3117	0.00317277	0.86354	0.00588274	0.00357362		0.0207901		0.000128203	0.0153781	0.00332297
RO002045	33	F	HIGH	20.7234	0.208928	0.851306	0.223602	0.0263185		0.127555		0.127619	0.0585828	0.0778307
RO002086	56	F	CAUCASIAN_OTHER	20.5957	0.615782	1.03559	0.844297	0.635112	0.542852	0.670668	0.388967	0.670791	1	0.690727
RO002087	46	M	CAUCASIAN_OTHER	23.5651	1.40446	1.18521	1.21165	0.617452	1.22578	0.560418	0.202045	0.696955	1.07995	1.31455
RO002088	29	M	HIGH	23.7317	0.762318	0.813959	0.765391	0.95168	0.839674	1.67087	0.446028	0.968131	0.927441	0.936917
RO002089	69	M	CAUCASIAN_OTHER	25.1019	0.902327	0.974669	0.977793	1.02632	0.701809	1.09767	0.695843	1.06413	0.525561	1.15379
RO002090	27	M	CAUCASIAN_OTHER	27.1219	1.07426	1.04128	1.0153	0.936998	0.918945	1.8721	0.999128	0.806881	0.879605	1.13215
RO002091	56	F	AFRAMRCN	24.6891	0.876938	0.851598	0.974611	0.755797	1.13496	0.89807	0.461287	1.07741	0.905673	0.953985
RO000451	56	F	CAUCASIAN_OTHER	25.0568	1.04726	1.15758	1.27883	0.985194	0.735405	0.547197	0.406245	0.952224	0.914396	0.954053
RO000452	40	M	CAUCASIAN_OTHER	29.1561	1.4331	1.01271	1.16935	1.97129	1.53032	0.899158	1.70202	1.14011	1.09541	1.20092
RO000453	79	M	CAUCASIAN_OTHER	29.5316	0.650435	0.822831	0.922441	1.35566	0.338277	2.01322	1.14081	1.10943	1.28776	1.02812
RO000454	43	F	CAUCASIAN_OTHER	19.3664	0.738156	1.2021	0.809467	1.06148	1.15933	0.755872	1.79524	0.967923	0.541701	0.95688
RO000455	49	M	HIGH	19.3664	1.40011	1.32432	2.27907	2.46889	1.26385	3.23329	2.06173	2.17177	0.960292	1.563
RO000456	50	F	HISPANIC	25.0568	1.31224	1.60713	1.10195	1.0606	1.15948	1.06143	0.861854	1.02349	0.884938	0.903925
RO000457	58	F	HIGH	44.624	0.893276	0.792321	1.09193	1.68233	1.31018	0.422113	1.14699	1.1271	1.0126	0.872123
RO000458	76	F	CAUCASIAN_OTHER	39.8526	0.866456	1.1974	0.75393	0.926051	0.316298	0.467661	0.447514	1.1982	0.827897	1.303
RO001948	25	F	CAUCASIAN_OTHER	20.3691	0.842035	0.493693	0.820788	0.829098	1.06818	5.3377	2.0549	0.715096	0.77857	0.722703
RO001949	34	F	HISPANIC	26.614	0.675498	0.51086	0.520213	0.686311	0.831314	0.731471	0.995877	0.796402	0.478573	0.698509
RO001950	27	F	HISPANIC	26.6028	0.828809	0.964604	1.28724	0.909609	1.06589	2.58884	1.63148	0.909037	0.515403	0.786119
RO001951	42	F	HISPANIC	34.5738	1.54914	0.753703	1.26556	0.498554	0.451039	0.706411	1.49386	0.928246	0.792284	0.741056
RO001952	30	F	HISPANIC	33.1972	2.31577	0.991005	0.625968	0.735951	1.26104	1.00036	0.457927	0.918162	1.22771	1.03062
RO001953	25	F	AFRAMRCN	26.4308	1.343	0.873561	0.710321	1.03542	1.60196	3.16351	2.37215	0.837872	1.52395	1.04849
RO001954	22	M	AFRAMRCN	25.8402	4.06442	0.782039	1.08309	0.829359	1.30146	1.45259	1.49068	0.749442	2.28353	1.42514
RO001955	27	M	AFRAMRCN	25.1019	2.67267	1.09562	0.968228	0.737388	1.35343	0.922536	1.32295	0.667756	1.62948	1.0127
RO002092	62	M	HIGH	32.7442	1.73876	1.248	1.4168	1.49156	1.42718	1.73489	1.12364	1.53042	1.07191	1.24566
RO002094	47	F	CAUCASIAN_OTHER	29.0496	1.44374	1.04176	0.751947	1	0.752202	1.45303	0.410262	1.00786	1.78905	1.27158
RO002095	62	M	HIGH	29.0496	1.27007	0.919747	0.69968	0.649775	0.127148	0.675624	0.232875	1.06943	1.46076	1.12742
RO002096	63	M	CAUCASIAN_OTHER	27.3167	0.852458	1	1.16654	0.594925	0.814753	0.601126	0.481459	0.967462	1.09772	0.993085
RO000459	53	F	CAUCASIAN_OTHER	24.5308	0.452084	1.11993	0.627567	1.06849	0.456351	0.93753	0.668651	0.815939	0.668094	0.941536
RO000460	62	F	CAUCASIAN_OTHER	27.4609	0.80675	1.2969	1.17638	0.709188	1.32674	0.39476	0.383351	0.842539	0.909438	0.685827
RO000461	57	M	CAUCASIAN_OTHER	27.8581	0.578618	1.17828	1.07199	0.942861	0.37875	0.776869	0.504959	0.894031	1.70363	0.830792
RO000462	28	F	ASIAN	48.0566	0.828988	0.592247	0.61182	0.893013	0.621516	0.823133	0.478942	0.912263	0.575435	0.770155
RO000463	38	F	CAUCASIAN_OTHER	31.321	0.749184	1.04217	1.00433	1.76115	1.38816	2.34455	3.25552	1.73664	1.53306	0.854383
RO000464	57	F	HIGH	20.9803	0.626664	1.37988	0.77819	1.79281	1.08572	2.17189	1.04754	1.64528	1.30758	0.97809
RO000465	63	M	CAUCASIAN_OTHER	38.0814	0.963083	1.0155	1.11922	1.55764	0.628552	0.793887	0.451153	1.88676	1.01279	1.4762
RO000466	54	M	HIGH	24.9586	1.4377	1.2552	0.921798	1.60861	1	0.625769	0.862519	1.30018	1.25246	1.56358
RO000467	53	M	CAUCASIAN_OTHER	30.1286	1.26134	0.95559	1.02342	1.51746	0.343546	1.24226	1.21544	1.36098	1.25583	0.960306
RO000468	70	M	CAUCASIAN_OTHER	20.5161	1.22278	1.05367	1.05459	1.47418	0.59054	3.42145	1.73924	1.89039	1.89934	0.99257
RO000469	58	F	CAUCASIAN_OTHER	28.717	0.709182	1.08968	0.901486	1.28989	0.650565	0.923704	1.30228	1.4447	1.2095	1.13204
RO001956	27	M	CAUCASIAN_OTHER	23.7455	0.883774	0.73552	1.02936	0.689169	0.723155	0.866317	0.793161	0.930986	0.80561	1.16883
RO001957	18	F	AFRAMRCN	20.5244	0.724409	0.642319	0.929501	1.01567	1.32092	0.677629	2.11957	1.13757	0.701491	0.919872
RO001958	20	F	AFRAMRCN	22.9985	0.49041	0.435005	0.733719	0.715221	1.03827	0.662125	1.0363	1.00143	0.995163	0.909473
RO001959	19	F	CAUCASIAN_OTHER	22.6713	1.28982	0.636358	0.817689	0.786195	1.46266	0.817352	1.85133	1.12788	0.915506	0.837299
RO001960	19	M	ASIAN	25.1022	1.49305	0.934542	1.14613	1.08981	1.71382	1.04831	2.36383	0.631316	1.25125	0.972218
RO001961	20	F	HISPANIC	25.7446	0.907353	0.669787	0.511041	0.92791	1.49891	1.10423	1.77404	1.11774	1.07456	0.861933
RO001962	23	F	HISPANIC	46.0519	0.780936	0.722484	0.605034	0.855986	0.80738	1.63946	2.35707	1.03239	0.59293	0.924233
RO001963	19	F	HISPANIC	24.9956	1.49598	0.817942	0.737638	1.09742	1.06565	1	1	1.3688	0.652025	0.935882
RO001964	18	F	HISPANIC	27.4544	1.52999	0.808129	1.25651	1.31967	1.3118	1.60301	2.57402	2.21022	0.990945	1.16138
RO001965	58	F	AFRAMRCN	39.4751	1.46097	1.17126	1.28423	1.0347	1.53135	1.0607	1.37553	1.20113	0.680548	0.942095
RO001966	19	F	HISPANIC	33.0623	2.55978	0.745531	0.820717	0.515128	0.484301	0.577371	1.40769	1.31207	0.971999	0.959912
RO001967	21	M	AFRAMRCN	20.3587	1.63075	0.757307	0.81162	0.727871	1.36696	0.777688	1.50898	0.73843	1.15138	1.16013
RO001968	19	F	AFRAMRCN	32.998	1.16461	0.561714	0.623867	0.692894	0.93103	0.6961	0.788817	0.881142	0.765608	1.01552
RO001969	18	F	AFRAMRCN	20.939	1.09144	0.842003	1.47408	0.78405	1.32111	0.639018	1.06663	0.90977	0.944613	1.04897
RO001970	65	M	CAUCASIAN_OTHER	26.5418	0.870906	0.998436	0.987595	1.7759	2.38681	1.34265	2.38184	1.72317	1.14848	1.06068
RO001971	65	M	HIGH	24.4049	1.01938	1.58996	0.993109	1.30044	0.624728	2.6413	1.33704	0.761597	1.14477	0.944352
RO001972	47	F	HISPANIC	36.8165	0.568578	1.00446	0.962663	0.800552	1.2058	1.90394	2.0713	0.900947	1.0734	1.19021
RO001973	83	M	HIGH	32.2798	0.93902	1.05453	1.46889	0.848655	1.60697	2.57672	1.92613	1.41227	1.00444	1.68453
RO001974	31	F	HISPANIC	23.4089	1.34911	0.732832	1.54852	0.619357	1.11477	1.66109	1.64772	1.11584	1.68223	0.777904
RO001975	60	F	CAUCASIAN_OTHER	24.9586	1.60974	0.906259	1.70854	0.780797	1.37845	0.826719	0.995266	1.3136	0.852945	1.01059
RO001976	84	M	CAUCASIAN_OTHER	30.8936	1.56463	1.03999	1.75949	0.842813	0.924187	1.20139	0.946107	0.925588	1.41653	1.33943
RO001977	62	M	CAUCASIAN_OTHER	29.0204	1.63511	0.968189	1.22185	0.819626	1.04519	1.13085	1.46873	1.16872	2.06823	1.16694
RO001978	50	M	CAUCASIAN_OTHER	25.8456	3.23171	0.864206	1.19877	0.786462	0.842261	5.13252	1.59363	0.942403	0.843197	1.1366
RO001979	49	F	AFRAMRCN	25.7446	2.2008	1.00135	0.913024	0.500614	0.564206	0.492126	1.16996	0.826613	1.62069	0.923783
RO002097	58	F	HIGH	21.6308	0.879956	1.2437	1.37044	0.636385	0.919372	1.33074	0.686214	0.808895	1.55665	0.859586
RO002099	56	M	CAUCASIAN_OTHER	20.0857	0.966581	1.02946	0.795277	0.921109	1.34616	0.810996	1.46779	0.868701	1.30478	1.01008
RO002100	48	F	AFRAMRCN	25.3377	0.769769	0.976407	0.806425	0.919713	1.30454	0.513705	0.804422	0.996985	0.932003	1.03146
RO002101	44	F	HIGH	29.0496	0.943276	0.68853	1.10315	0.960017	1.46644	0.954518	0.348758	0.902878	0.86942	0.781198
RO002102	34	M	CAUCASIAN_OTHER	26.3839	0.744827	1.0752	0.797631	0.896983	1.20684	0.887219	1.16076	1.12341	0.732029	1.42517
RO002103	35	M	CAUCASIAN_OTHER	27.0619	1.1463	0.899723	1.24207	0.634954	0.849654	0.909687	0.383002	1.02593	1.49749	1.34442
RO002104	38	F	AFRAMRCN	41.5003	0.829481	0.837795	0.663922	1.95309	0.512578	1.60438	2.83345	0.912368	1.59835	0.88505
RO002105	45	M	CAUCASIAN_OTHER	30.1286	0.90715	0.827907	1.09435	1.25835	1.08624	1.3792	0.609382	0.762023	0.841482	1.27754
RO002106	33	M	HIGH	26.6058	1.67954	1.24239	1.31787	1.57773	1.46892	1.53445	2.34981	1.38449	1.28887	1.44049
RO002107	46	F	CAUCASIAN_OTHER	26.6225	1.25861	0.898838	0.961321	0.958838	0.707067	1.01611	0.395432	0.83512	1.0434	0.829753
RO002108	54	M	CAUCASIAN_OTHER	28.4069	1.63959	1.06151	0.906133	1.33721	1.28333	0.742424	0.825576	1.27361	0.718205	1.32955
RO002109	50	M	HIGH	28.6939	0.925604	1.08327	0.683732	1.31919	1.15387	1.11644	1.13764	0.665802	0.908381	1.11028
RO002110	40	M	AFRAMRCN	26.8738	0.66021	1.00196	1.16891	1.18209	0.955901	1.10218	1.91264	0.804757	1.49697	1.25562
RO002111	35	F	AFRAMRCN	30.2831	0.864012	0.64264	1.09187	1.07884	1.02424	0.821877	1.34949	0.707665	0.868374	1.13746
RO002117	57	M	HIGH	29.2859	0.98382	0.66294	0.67769	1.21655	0.805837	1.57823	0.75887	1.16258	0.468042	1.16318
RO000471	61	F	CAUCASIAN_OTHER	24.1266	0.487478	0.907937	0.967407	1.09653	0.518412	0.731793	0.618455	0.906022	0.561968	0.983192
RO000472	19	F	CAUCASIAN_OTHER	21.9459	0.823344	0.622355	0.925798	0.990741	1.08935	1.53252	0.799537	1.13197	0.513648	1
RO000473	71	M	CAUCASIAN_OTHER	26.5784	0.976062	1.43419	1.24687	1.78689	0.532434	0.908429	0.995522	1.29929	0.927251	1.17504
RO000474	47	F	CAUCASIAN_OTHER	28.7933	0.773241	1.10059	0.870511	1.44433	0.577082	0.833763	0.465946	0.794821	0.358422	0.817969
RO000475	56	M	HIGH	29.5316	1.45211	1.20798	1.00498	1.38974	0.824287	0.925249	0.475723	0.990035	1.20924	0.972808
RO000476	71	M	HIGH	28.478	1.38077	1.16952	1.30111	1.50757	0.665817	0.560441	0.435549	1.37986	1.22575	1.14574
RO000478	68	F	HIGH	22.6553	1.04046	1.18486	1.0466	1.5336	0.857023	0.635291	0.59138	0.969616	0.85575	0.725827
RO000479	21	F	ASIAN	24.3636	0.885099	0.855956	1.01461	1.85499	1.11836	1.19433	3.21803	1.32014	0.630492	0.860016
RO000480	59	F	HIGH	20.1733	1.10904	1.09111	1.46161	0.770178	0.202204	0.531191	0.468752	1	1.02082	0.797263
RO000481	60	F	CAUCASIAN_OTHER	37.2439	0.946784	1.3321	1.14338	2.19963	1.62421	1.62596	2.49535	1.32589	1.41121	0.634504
RO000482	71	F	CAUCASIAN_OTHER	27.454	0.713601	1.31016	1.1322	1.29966	0.610913	1.79158	0.650471	1.39704	0.0940509	1.12028
RO000483	27	F	ASIAN	28.3392	1	0.933032	0.797248	1.2652	0.816501	1.17226	0.693648	1.14707	0.898173	0.86445
RO000484	34	M	HIGH	27.6644	1.6949	0.941799	0.895053	0.588784	0.675458	1.22729	0.333805	0.891083	1.02743	1.02343
RO002112	70	M	HIGH	28.5886	1.02526	1.57195	0.963675	1.02164	0.858743	2.07256	0.937359	0.578878	1.06782	0.672689
RO002113	38	M	CAUCASIAN_OTHER	25.7658	1.42585	1.17781	1	1.98128	1.15881	1.96094	2.88517	0.89651	1.28858	1.11113
RO002114	63	F	CAUCASIAN_OTHER	40.5049	1.46823	1.02568	1.01732	1.08199	0.418698	0.827789	0.598535	1.24479	1.22564	0.923466
RO002115	49	F	CAUCASIAN_OTHER	21.5801	1.23605	1.12144	1.03933	1.0336	0.667056	0.772428	0.674662	1.20922	0.751443	1.23222
RO002116	63	M	CAUCASIAN_OTHER	28.3097	0.961866	1.19013	0.829272	0.893748	0.9315	0.631766	0.704384	0.895577	2.3665	0.81071
RO000485	55	F	CAUCASIAN_OTHER	24.1266	0.991707	0.6688	0.775603	0.99533	0.817651	1.12073	1.43544	0.93427	1.13617	0.817007
RO000486	64	F	CAUCASIAN_OTHER	27.3945	0.675809	1.00554	0.735532	1.62008	0.925875	2.79283	3.22375	0.954211	0.896878	0.808975
RO000487	43	F	CAUCASIAN_OTHER	24.208	0.634154	1.02928	1.18307	1	0.669968	0.299782	1.94045	1.21546	1.33164	1.09184
RO000488	72	F	HIGH	31.2444	0.590316	0.859273	1.10173	1.56629	0.939916	0.65307	1.56711	1.33399	0.475764	0.911379
RO000489	56	F	CAUCASIAN_OTHER	24.208	0.626616	1.29773	0.82442	0.99315	0.84947	1.48901	0.912851	0.883784	1.05856	0.82117
RO000490	65	F	HIGH	32.2363	0.481114	1.30126	0.9604	1.54506	1.06693	0.888709	3.41701	1.12334	0.219984	0.746516
RO000491	57	F	ASIAN	25.0549	0.645492	0.996782	0.92618	0.722344	1.21277	0.61483	0.879059	1.00453	0.562809	0.791095
RO000492	59	M	CAUCASIAN_OTHER	29.6197	0.941687	1.1638	0.754823	1.58168	1.06106	0.952851	1.89843	0.951093	0.611547	1.06111
RO000493	63	F	CAUCASIAN_OTHER	25.2378	0.596478	1.44587	1.5247	0.929213	0.308381	0.415729	0.838599	1.69545	1.46457	1.23665
RO000494	60	F	AFRAMRCN	33.6533	0.645629	1.13723	0.78393	1.32287	0.999477	1.0703	2.33268	1.22025	0.580213	0.772311
RO000495	53	F	CAUCASIAN_OTHER	28.728	1.0067	1.04585	1.16138	1.13204	0.304782	0.533762	1.13651	1.28706	0.870478	1.17517
RO000496	57	F	HIGH	20.0815	1.32003	1.25134	1.41468	0.855157	0.421715	0.22267	0.506061	0.91657	1.07303	0.975144
RO001980	63	F	CAUCASIAN_OTHER	27.4609	1.40102	0.81918	0.997596	0.680663	1.12628	1	1.55043	0.873206	0.891372	0.8188
RO001981	53	F	AFRAMRCN	23.427	1.13091	0.621518	1.19345	0.553154	1.17056	0.654188	1.05424	0.674949	0.948532	0.823156
RO001982	31	F	CAUCASIAN_OTHER	26.6058	1.3294	0.632327	0.608213	0.368464	0.758316	0.710915	0.489896	1.07567	0.727816	1.27534
RO001983	70	F	CAUCASIAN_OTHER	30.1109	1.04571	1.09748	1.42178	0.501938	0.914972	0.704712	0.966422	1.53993	1.06711	1.3558
RO001984	57	M	CAUCASIAN_OTHER	27.1219	0.800265	0.991289	0.883003	0.334297	0.716281	1.11246	1.71511	0.658455	1.72536	1.0477
RO001985	63	M	CAUCASIAN_OTHER	29.1419	1.00495	1	1.23026	0.697766	1.07241	0.565369	0.920843	1.13637	0.83875	1.53317
RO001986	66	M	CAUCASIAN_OTHER	31.8682	1.01231	1.07902	0.680529	0.465	1.36494	0.385504	0.530777	0.543211	1.23998	1.53134
RO001987	72	M	CAUCASIAN_OTHER	26.1497	0.592551	1.22812	0.850235	0.994144	0.814402	2.20668	1.75995	0.887621	1.59491	1.03584
RO001988	22	F	CAUCASIAN_OTHER	21.1417	0.764308	0.525594	0.661869	0.732358	1.38724	2.78969	3.45456	0.934935	0.71449	0.800709
RO001989	62	M	CAUCASIAN_OTHER	27.2592	0.703901	0.783454	1.25647	0.71342	0.706221	0.872008	1.44261	0.637616	1	1.27521
RO002119	22	M	AFRAMRCN	39.8677	1.55788	1.12157	0.896735	0.957831	1.95025	1.38951	3.77725	1.32854	1.82666	1.47531
RO002120	29	M	CAUCASIAN_OTHER	37.6532	2.06289	0.929149	0.759439	1.07546	2.32932	4.45239	2.67182	1.12796	0.854271	0.984146
RO002121	28	M	CAUCASIAN_OTHER	21.5204	1.92891	0.767288	1.18159	0.744524	1.09693	0.927242	1.10084	0.802856	1.08985	1.22206
RO002122	35	F	HIGH	38.967	1.88939	0.639652	0.902716	1.04769	1	4.38216	2.19392	1.16429	0.750109	0.827547
RO002123	27	M	CAUCASIAN_OTHER	23.0103	1.36712	0.918286	0.772004	0.839315	1.11239	1.78479	0.57149	0.523792	1.05669	0.837307
RO002124	35	M	ASIAN	21.9527	1.15314	1.23107	1.08661	1.0804	1.09454	2.09794	0.922698	0.894949	0.581005	1.13613
RO002125	34	M	CAUCASIAN_OTHER	24.3707	0.840791	0.838781	1.36025	0.842448	1.32325	2.16482	0.906169	1.02723	0.872763	1.45592
RO002126	28	M	CAUCASIAN_OTHER	30.6804	0.94193	1.2249	0.998597	1.26212	0.928226	2.9078	0.775183	1.22265	1.00824	1.08669
RO002127	42	M	CAUCASIAN_OTHER	19.5118	0.671174	0.789702	0.983922	1.15525	1.32224	1.09389	0.714276	0.593308	1.34076	0.900399
RO002128	40	F	AFRAMRCN	24.3716	0.643674	1.07993	0.89621	1.20011	2.25657	1.1842	1.3718	1.04954	1.15013	1.31414
RO002129	35	M	CAUCASIAN_OTHER	33.7153	0.618568	0.881645	1.59502	1.22131	1.14612	2.05036	2.0234	0.737889	1.23103	1.28667
RO002130	25	M	CAUCASIAN_OTHER	21.5204	0.874829	1.03018	0.891187	0.476258	0.858062	0.879427	0.409331	0.511105	1.48805	1.18896
RO002133	44	F	CAUCASIAN_OTHER	25.9569	0.954746	0.857875	0.894057	1.06251	1.57007	2.26924	3.63567	0.721198	0.713485	1.05637
RO002134	23	F	CAUCASIAN_OTHER	24.0283	1.40288	0.813813	0.716665	0.713688	0.408642	2.13564	0.888729	1.16596	0.656183	0.936633
RO002135	32	F	ASIAN	26.5784	1.85333	0.825261	0.84818	1.23634	1.83518	0.972992	1.76049	0.934384	0.921298	0.828314
RO002136	33	M	CAUCASIAN_OTHER	19.2466	1.27832	1.0302	1.07236	0.76119	0.681218	1.25189	1.02735	0.768212	1.34797	0.989679
RO002137	23	F	AFRAMRCN	37.7418	1.91252	1.20083	0.804455	0.805358	1.15304	0.781585	0.662756	0.900233	1.46757	1.0304
RO002138	22	F	CAUCASIAN_OTHER	21.4539	1.16871	0.542276	0.730456	0.971059	1.41568	1.22288	1.10131	1.0245	0.23155	1.13416
RO002139	27	M	CAUCASIAN_OTHER	24.9522	0.896928	0.964983	1.1784	0.897099	1.09761	1.18063	0.859517	0.785381	1.36207	1.31567
RO003001	69	M	CAUCASIAN_OTHER	25.1941	0.807713	1.02971	1.28952	0.95081	0.647031	0.59595	0.822981	1.03615	1.7796	0.935282
RO003002	32	F	CAUCASIAN_OTHER	18.8794	0.671572	0.922219	0.952688	1.33287	1.44355	0.968475	1.06489	1.43795	0.591383	0.968544
RO003003	64	F	CAUCASIAN_OTHER	29.5316	0.803248	1.30123	1.34359	1.09141	0.365336	0.516283	0.959174	0.941962	0.613783	0.99442
RO003004	71	F	CAUCASIAN_OTHER	26.6225	0.578977	1.03855	0.812216	1.11051	0.582292	0.680388	2.44439	1.57387	0.528333	0.850393
RO003005	57	F	CAUCASIAN_OTHER	21.2547	0.707085	0.968761	1.25926	0.904601	0.708591	0.829971	0.603475	0.929903	0.902505	0.82792
RO003006	42	F	CAUCASIAN_OTHER	32.4848	1	1.21306	1.08189	1.17366	1.98844	1.43032	0.952279	0.669504	2.98742	0.867611
RO003007	55	M	HIGH	27.1219	1.41918	0.957058	1.15275	1.10249	1.20673	0.857961	0.620158	1.33159	1.03618	1.23734
RO000497	57	F	CAUCASIAN_OTHER	22.312	1.2274	1.17349	1.04248	1.40238	0.840788	1.51823	0.74863	1.17277	1.36579	0.817375
RO000498	48	F	HISPANIC	30.0682	1.69165	0.894199	1.1236	1.58062	1.28579	0.482802	2.26826	1.15691	0.861698	1.11345
RO000499	66	F	HIGH	34.5389	0.951788	1.18043	1.16461	1.04609	0.922472	1.80791	1.20105	1.44642	0.534739	0.911849
RO000500	58	F	HIGH	30.9965	0.76259	0.885871	1.21748	1.25516	0.567866	0.324931	1	1.49758	0.385225	0.938473
RO002140	53	F	CAUCASIAN_OTHER	20.3587	0.631478	0.948884	1	1.3048	0.804278	1.82002	0.707322	0.761441	1.57405	0.808262
RO002141	44	M	CAUCASIAN_OTHER	27.4059	1.21693	1.10531	1.26845	1.00084	1.13785	1.0248	0.860345	0.792674	1.50837	1.27092
RO002142	49	M	CAUCASIAN_OTHER	29.2105	0.70781	1.11943	1.12703	1.57442	1.45872	1.47062	0.599061	0.931003	0.368315	1.34084
RO002143	52	F	CAUCASIAN_OTHER	22.0448	0.742025	0.790794	1.38164	1.0004	1.5472	1.38828	1.15036	1.07536	0.779686	0.88878
RO002144	55	F	CAUCASIAN_OTHER	22.312	1.0029	1.15942	1.2143	1.88789	1.21929	2.23628	1.76547	1.50385	0.823397	0.90474
RO002145	64	M	CAUCASIAN_OTHER	28.478	0.911572	1.23307	1.27788	0.946552	0.2502	1.74122	0.756943	1.22582	2.17846	1.4316
RO002146	69	F	HIGH	22.1299	1.03635	0.981617	1.49077	1.21039	1.36201	0.801209	0.89367	0.98953	0.855368	0.807925
RO003008	68	F	HIGH	33.2231	0.842398	1.00953	1.04803	1.74952	1.22352	1.006	2.31558	1.33718	1.08169	1.15027
RO003009	59	F	CAUCASIAN_OTHER	28.8862	0.969668	1.17944	1.29399	1.34519	0.380243	0.534305	1.04317	1.5585	1.50949	1.0363
RO003010	60	F	CAUCASIAN_OTHER	20.5957	1.09892	1.25082	0.606996	1.13019	0.99263	0.715417	0.953881	0.802453	1.19007	0.692014
RO003011	66	M	CAUCASIAN_OTHER	28.1261	1.2212	0.90132	0.967244	0.905184	0.650189	0.768328	0.745505	1.3804	0.929962	1.46589
RO003012	44	M	CAUCASIAN_OTHER	32.3203	0.743255	0.764793	0.717475	0.934156	0.477851	0.785737	1.1028	0.770112	0.367553	1.1771
RO003013	52	M	CAUCASIAN_OTHER	26.2178	0.563122	1.09982	0.73076	1.17181	0.300484	0.691327	1.06322	0.618506	1.48597	0.971429
RO003014	74	F	CAUCASIAN_OTHER	29.2612	0.68973	1.33288	2.02916	1.9559	1.72556	0.507902	2.56565	1	0.837224	0.726112
RO003015	72	F	CAUCASIAN_OTHER	21.9688	0.933349	0.835881	1.14944	1.06101	0.573153	0.305923	0.769559	1.10491	0.810072	0.906957
RO003016	64	F	CAUCASIAN_OTHER	28.7933	0.335755	0.702555	0.793765	1.52455	1.02824	1.31439	3.1045	1.32723	1.20874	0.999971
RO003017	55	F	CAUCASIAN_OTHER	21.7872	0.733815	1.04078	1.42093	1.37009	0.90611	2.48835	2.86389	0.91078	1.22636	0.872499
RO003018	53	F	CAUCASIAN_OTHER	22.9619	1.11605	1.01752	0.979129	1.5264	1.07228	2.48489	1.65731	1.31313	0.90598	0.962008
RO003019	33	M	CAUCASIAN_OTHER	21.1824	1.36268	1.1678	0.924976	0.6724	0.71553	0.46983	0.415319	0.580874	0.977799	1.24665
RO003020	49	M	CAUCASIAN_OTHER	28.478	1.18969	0.831571	0.6659	0.98105	0.616712	2.73449	0.652712	0.878942	1.53301	0.965902
RO003021	56	M	HIGH	30.3059	1.99731	1.00427	1.4322	0.774887	0.215115	0.469505	0.38753	0.999032	0.728927	1.33945
RO003023	61	F	CAUCASIAN_OTHER	32.2773	1.32355	0.643026	0.641293	1.1334	0.347041	4.19954	1.37711	1.45801	0.0454056	0.847335
RO002147	20	F	CAUCASIAN_OTHER	23.7747	1.48476	0.870449	1.01157	0.625035	1.05901	0.678984	0.600413	1.00018	0.411666	1.42155
RO002148	60	M	CAUCASIAN_OTHER	29.9947	1.35455	0.917846	1.07117	0.919912	1.05289	0.779768	1.38434	0.898952	1.66595	1.0064
RO002149	58	M	CAUCASIAN_OTHER	29.1561	0.829637	1.03262	1.42211	0.993625	0.904937	0.70209	0.948796	0.863217	1.50581	1.04909
RO002150	23	M	CAUCASIAN_OTHER	30.4276	1.29252	0.872591	1.14955	0.758564	1.25663	1.62664	0.412344	0.95877	2.57924	1.72016
RO002151	20	M	CAUCASIAN_OTHER	29.4112	1.71111	1.22308	1.76145	1.1488	1.69536	2.16598	0.767357	1.14704	1.29486	1.47441
RO002152	19	M	CAUCASIAN_OTHER	23.75	1.13214	1.02614	0.626014	0.876759	0.636311	1.04082	0.728445	0.798904	1.50479	0.875392
RO002153	23	F	CAUCASIAN_OTHER	39.9337	1.2114	0.938304	0.499212	1.36746	1.2922	0.965658	2.37817	1.24264	0.853141	0.781753
RO002154	20	F	CAUCASIAN_OTHER	23.026	1.19844	0.714401	0.910784	0.662072	0.24607	1.42963	0.884936	1.06594	0.26531	1.07231
RO002155	19	F	CAUCASIAN_OTHER	25.6035	1.30768	0.999988	0.90697	1.05735	1.85442	0.607976	1.14433	1.15238	1.13844	1.0556
RO002156	36	M	CAUCASIAN_OTHER	23.7076	1.55919	0.978536	1.01989	0.536772	0.371124	0.50404	0.441049	0.767389	1.31711	1.41776
RO002157	18	M	CAUCASIAN_OTHER	16.9512	2.00695	1.01924	0.781079	0.944274	1.09731	1.48068	0.546773	0.938655	1.618	1.04776
RO002158	35	M	HIGH	24.2738	1.481	0.71175	0.995726	0.799675	0.839626	1.49493	1.20136	0.996332	0.842758	1.48741
RO003024	69	M	HIGH	22.313	0.725408	0.988997	1.33145	0.797776	0.934605	0.735861	0.596713	1.00497	1.30568	1
RO003025	49	M	HIGH	31.8693	1.15135	0.753572	1.12717	0.76687	1.6723	0.521541	0.778515	1.18069	0.88765	1.54467
RO003026	49	F	CAUCASIAN_OTHER	29.755	1.13807	0.916215	0.794873	1.32309	1.15543	1.46706	1.36033	1.3883	0.901553	0.722093
RO003027	64	F	HIGH	46.9815	0.857859	1.17804	1.07292	1.62908	1.20038	1.16457	2.19311	1.6386	0.366683	0.893613
RO003028	56	M	HIGH	28.6136	0.913573	1.04926	0.812073	1.97532	1.34721	6.53109	2.9009	0.911482	1.07786	0.952167
RO003029	56	M	HIGH	25.7658	1.54255	1.16232	1.31858	0.873335	0.386493	0.516585	0.54156	1.28621	1.49599	1.22312
RO003030	78	F	CAUCASIAN_OTHER	24.8403	1.15324	0.831078	0.840009	1	0.752319	4.60595	0.861644	1.13247	0.455542	0.729931
RO003032	52	M	CAUCASIAN_OTHER	26.0853	0.817001	0.784703	1.32639	0.716036	0.31124	0.914228	0.510644	1.38189	1.1879	1.31764
RO003033	50	M	CAUCASIAN_OTHER	24.6838	1.1243	1.06173	1.101	0.725929	0.717387	0.363991	0.43192	0.852408	1.59454	1.08854
RO001990	21	F	HISPANIC	22.9985	1.33006	1.00775	1	0.90617	1.85302	1.02409	1.23952	0.974156	0.76813	1.34742
RO001991	20	F	CAUCASIAN_OTHER	18.8021	0.758718	0.623055	0.801103	0.758416	0.845243	2.22506	1.83215	0.716228	1.01423	0.686329
RO001992	59	F	CAUCASIAN_OTHER	23.026	0.94941	0.8237	1.26739	0.908843	0.842172	1.69453	0.730191	0.810913	1.29973	0.726826
RO001993	61	M	CAUCASIAN_OTHER	35.5051	1.08326	1.01642	1.11181	0.962031	1.10503	0.7428	1.34358	0.864516	1.01252	1.09336
RO001994	18	F	ASIAN	23.1283	0.679373	0.992073	1.02272	0.91264	0.429055	1.19853	0.438561	1.14317	1.52298	0.813119
RO002159	51	M	CAUCASIAN_OTHER	26.6229	1.22518	1.39508	1.34056	1.52164	1.37862	1.34743	1.27679	0.957387	1.23535	1
RO002161	53	F	CAUCASIAN_OTHER	22.4627	1.13112	1.05326	1.00461	0.767714	0.988132	0.820126	0.367616	1.09826	1.29307	0.96973
RO002162	48	F	CAUCASIAN_OTHER	29.0496	1.3403	0.670294	0.935486	0.912598	0.898378	2.7336	0.72567	0.897684	0.44569	0.928249
RO002163	54	F	CAUCASIAN_OTHER	35.774	1.45003	1.15435	0.821752	1.12872	0.915455	0.425716	0.711092	1.10489	1.36383	0.923878
RO002164	43	M	CAUCASIAN_OTHER	24.6293	0.918179	0.972034	0.885565	0.899265	1.42103	0.708752	0.53148	0.847835	1.09299	1.28842
RO002165	50	M	CAUCASIAN_OTHER	30.3407	0.878752	1.09313	0.819473	1.45786	0.914699	0.990274	1.38973	1.09971	0.518856	1.02757
RO002166	32	F	CAUCASIAN_OTHER	21.6975	0.778412	0.984588	0.932871	0.88618	1.01218	3.61932	0.620158	0.903576	1.13442	0.942795
RO002167	33	F	HISPANIC	21.5801	0.922149	0.885481	0.879382	1.20871	1.22349	1.07714	0.59019	0.920935	1.16134	0.854762
RO002168	67	F	CAUCASIAN_OTHER	24.1266	0.828452	0.667418	0.7697	1.13527	0.646586	0.567242	0.713282	0.772821	0.55869	0.896647
RO002169	57	M	CAUCASIAN_OTHER	51.6912	0.622761	0.79085	0.706577	1.55421	0.869724	1.88098	2.48136	1.04669	0.582599	0.950346
RO002170	43	M	CAUCASIAN_OTHER	27.8913	0.903608	0.966022	1.04261	0.879612	1.67792	0.470526	0.310145	0.843427	1.82643	1.47548
RO003035	48	F	CAUCASIAN_OTHER	26.6288	0.761831	1.16705	0.8997	1.6243	0.90376	1.16321	2.00021	0.721224	0.526902	0.686211
RO003036	76	M	HIGH	27.7597	1.08937	0.888526	1.18696	1.18011	0.845503	0.708721	1.23221	1.37972	1.01547	1.32524
RO003037	65	M	CAUCASIAN_OTHER	33.6533	0.961624	1.27938	1.30293	1.56237	1.07089	1.37056	1.50888	0.960325	1.15233	1.00164
RO003038	51	F	CAUCASIAN_OTHER	28.2864	1.26703	1.15394	0.955612	1.37763	0.699081	1.48756	0.989064	1.38159	1.15445	0.961869
RO003039	49	F	HIGH	24.6891	0.564248	0.982621	0.818495	1.22019	0.530006	4.09807	1.22891	0.9535	1.39793	0.69661
RO003040	52	M	CAUCASIAN_OTHER	25.4925	0.597221	0.992217	0.585582	1.94398	0.966981	5.11109	1.96276	1.19471	0.672739	1.27189
RO003042	20	M	CAUCASIAN_OTHER	24.4051	0.831184	0.911081	1.0051	0.846648	0.223403	0.554257	0.855861	0.583449	1.16883	0.770364
RO003043	37	F	CAUCASIAN_OTHER	32.2806	0.651094	0.736615	0.669273	1.46957	1.17163	0.45347	1.14476	0.992916	0.593808	1.02363
RO003044	67	M	CAUCASIAN_OTHER	24.3253	0.83766	1.34642	1.27396	1.31845	1.06459	0.333685	0.916047	1.61503	1.35518	1.29178
RO001995	56	M	AFRAMRCN	30.538	2.31007	0.81039	1.22659	0.844273	0.771511	2.16227	1.4522	1.01489	1.40177	1.63149
RO001996	21	M	ASIAN	21.6975	0.581732	0.94714	0.754444	1.03581	0.912858	1.6555	0.825293	0.616919	1.23647	0.860769
RO001997	64	M	ASIAN	25.0149	0.851296	0.867676	0.905078	1.40708	2.38393	1.38982	2.29221	1.0192	0.715994	1.06173
RO001998	22	F	ASIAN	21.7872	1.21284	1.26215	0.824134	0.944735	0.745044	3.80459	1.08756	1.16761	2.47912	1.00074
RO001999	20	F	AFRAMRCN	25.8402	1.72214	0.654282	0.908039	1.35341	1.95734	1.25824	2.76179	1.44721	1.27901	1.48838
RO002000	23	M	CAUCASIAN_OTHER	22.5917	1.91007	1.58242	1.00892	1.00464	0.906259	2.08356	1.83262	0.88163	1.669	0.838507
RO002501	20	F	CAUCASIAN_OTHER	22.8488	2.50434	0.643165	1.01474	0.579798	0.83214	1.01276	0.64272	1.40201	1.72409	1.35095
RO002502	19	M	CAUCASIAN_OTHER	20.4476	1.95978	0.903135	1.03385	0.758133	0.628906	0.64191	0.982198	1.08619	1	1.14896
RO002171	44	F	CAUCASIAN_OTHER	30.5414	0.978096	1.20334	0.971416	2.07904	1.15272	1.38428	2.54629	1.56949	0.783322	0.789509
RO002174	77	M	CAUCASIAN_OTHER	29.527	0.867226	1.28726	0.839301	1.11919	1.62451	0.441908	1.61416	0.858264	1.13615	1.09024
RO002175	71	M	CAUCASIAN_OTHER	27.3167	1	1.37527	1.27951	1.27568	1.77341	0.774713	1.25188	1.13141	1.6834	1.1577
RO002176	63	M	CAUCASIAN_OTHER	40.0239	0.591718	1.21743	1.40084	0.952149	1.32405	0.716561	1.3725	1.1078	1.55155	1.42101
RO002177	46	F	CAUCASIAN_OTHER	19.6892	0.591603	1.07183	0.892831	0.565056	0.935979	0.386397	0.746781	1.01501	1.81044	0.755414
RO003045	61	F	HIGH	30.9071	0.664686	0.962819	1.29673	1.00434	0.73697	0.651268	0.405708	1.08465	1.06898	0.9416
RO003046	58	F	CAUCASIAN_OTHER	31.2444	0.466807	1.21317	0.846712	1.65879	1.34169	0.854653	0.712843	1.04955	0.361921	0.766644
RO003047	54	M	CAUCASIAN_OTHER	27.2592	0.994656	1.17782	0.963509	1.11369	0.800666	0.544352	0.789903	0.687499	1.13167	0.841165
RO003048	53	M	CAUCASIAN_OTHER	29.8191	0.824048	1.20162	1.39775	1.6179	0.55562	0.564788	1.44595	0.776503	1.27975	0.899972
RO003049	64	M	CAUCASIAN_OTHER	27.2592	1.44436	1.13809	1.24774	1.74611	0.938462	6.59756	1.21626	1.05976	2.31145	1.06105
RO003051	64	F	CAUCASIAN_OTHER	25.7905	1.55212	1.17473	1.35944	0.960584	1.13819	0.344814	0.572325	0.881381	1.21011	1.13244
RO003052	67	M	HIGH	33.468	1.79744	1	1.14716	0.833034	0.283128	0.755208	0.265907	1.25197	0.879607	1.56016
RO003053	50	M	CAUCASIAN_OTHER	29.0223	1.24818	1.53144	1.17299	1.22764	1.25272	0.69208	0.564228	1.25718	1.53017	1.25146
RO003054	73	F	HIGH	38.4053	0.663894	1.16586	1.07827	1.45436	1.07706	0.669489	0.653864	0.878151	0.724095	0.979612
RO003055	69	F	AFRAMRCN	25.4014	0.748522	0.842091	1.05455	1.45996	1.46894	0.456597	0.940421	1.21551	0.901542	1.03941
RO003056	58	M	CAUCASIAN_OTHER	27.9765	0.84353	1.12993	0.888522	1.41152	0.749424	0.441867	1.24452	0.976072	1.35078	0.822036
RO002504	27	M	AFRAMRCN	25.7243	1.16553	0.989546	1.25175	0.712338	1.2902	0.611778	0.791701	1.02928	1.87197	1.55257
RO002505	24	F	CAUCASIAN_OTHER	30.2831	1.59258	0.585145	0.928878	0.673589	1.33171	1.11535	1.87469	1.56652	0.30554	1.35532
RO002506	33	M	CAUCASIAN_OTHER	36.1264	1.09887	0.789032	0.957889	0.826762	1.0384	1.09282	1.01094	0.938384	1.13112	1.45884
RO002507	60	M	CAUCASIAN_OTHER	27.9074	1.39913	0.917604	0.807611	1.28077	1.28228	1.14063	1.32736	1.11758	0.284	0.958915
RO002508	57	M	CAUCASIAN_OTHER	26.9516	1.32851	1.29473	1.0876	0.842194	0.859141	1.07276	0.894066	0.564921	1.50029	0.936537
RO002509	41	M	CAUCASIAN_OTHER	31.8682	2.09132	0.961549	1.06791	0.589864	0.625585	1.56402	1.33384	0.866378	0.668634	1.2352
RO002510	35	F	CAUCASIAN_OTHER	23.1283	2.48226	0.861264	1.05313	1.2224	1.84088	1.22787	1.90193	1.39306	1.47084	1.01337
RO002511	51	M	CAUCASIAN_OTHER	28.2432	2.27725	0.890951	1.52145	0.606316	0.956618	1.3948	0.564065	0.860506	1.85069	1.42618
RO002512	29	M	CAUCASIAN_OTHER	37.6532	1.99544	1.07894	1.23269	0.71419	1.06298	0.7045	0.457644	0.816756	1.30179	1.55243
RO002178	56	F	CAUCASIAN_OTHER	21.3972	0.771823	1.05031	1.06416	0.993656	0.265886	0.804722	0.646401	1.13062	0.217894	0.846099
RO002179	49	M	CAUCASIAN_OTHER	29.9503	1.23532	1.29498	1.50512	1.07267	1.5645	0.586702	0.751187	1.01126	1.40823	1.17077
RO002180	59	F	CAUCASIAN_OTHER	32.8871	0.855754	1.15996	1.02729	1.1024	0.783547	2.159	0.479447	0.748403	0.38162	0.700537
RO002181	55	F	CAUCASIAN_OTHER	26.6225	0.683649	1.08226	0.979744	1.55246	1.28398	2.14192	0.729495	1	0.542701	0.708859
RO002182	52	F	CAUCASIAN_OTHER	31.6142	1.33968	0.875436	1.00084	1.18761	1.30778	0.791154	1.41802	1.36271	0.265874	1.06065
RO002183	44	F	CAUCASIAN_OTHER	27.8757	1.15213	1.1664	0.894623	1.25454	1.01187	0.771301	1.54299	0.811271	0.696503	0.845079
RO002184	36	M	CAUCASIAN_OTHER	24.9002	1.78885	1.07432	1.18566	1.30924	0.331134	0.665437	0.785279	0.807272	1.45623	1.41796
RO002185	52	M	AFRAMRCN	29.3698	1.71368	0.794954	0.888121	0.765561	1.10154	0.510193	0.205152	0.667367	0.862989	1.53408
RO003057	33	F	CAUCASIAN_OTHER	22.0448	1.33382	1.35487	1.19327	1.615	0.752505	7.37867	1.71281	1.64404	0.795652	0.996089
RO003058	58	F	CAUCASIAN_OTHER	31.0082	1.21234	1.33653	1.03752	0.895361	0.3836	0.896848	0.532047	1.01317	0.249013	0.856672
RO003059	59	F	CAUCASIAN_OTHER	36.9145	0.007159	1.16074	0.00896806	0.0110777		0.010182		0.00122977	0.0155945	0.0143826
RO003060	45	F	CAUCASIAN_OTHER	34.3262	0.0533901	1.02084	0.161391	0.0955131	0.0138003	0.191572	0.0195297	0.0964461	0.0415099	0.0708003
RO003061	78	F	CAUCASIAN_OTHER	35.0127	0.080217	1.08584	0.198622	0.120048	0.0267515	0.120449	0.0596915	0.120338	0.0352459	0.0690398
RO003062	63	M	CAUCASIAN_OTHER	28.8851	1.06399	0.872918	1.20587	0.912785	0.421548	1.32967	0.615956	1.26884	1.21107	1.3502
RO003063	64	M	HIGH	24.6767	0.841905	1.48289	1.12581	1.15725	1.2351	1.27643	0.842834	1.43828	0.876546	1.29193
RO003064	66	F	CAUCASIAN_OTHER	30.3407	0.881263	1.1381	1.03271	1.31616	1.32009	0.425968	0.606517	1.55991	0.819561	1.15985
RO003065	56	F	CAUCASIAN_OTHER	22.2935	1.23624	1.04113	1.00175	1.51345	0.725862	0.916321	1.24063	0.981217	1.23921	0.743664
RO002513	19	M	HISPANIC	21.9486	1.59793	1.06054	1.46563	0.639088	1.1013	1.5689	2.15955	0.788366	0.854253	0.826585
RO002514	33	F	HISPANIC	34.3262	2.62793	0.904856	1.33562	0.799284	1.54112	1.44755	3.01345	1.49792	0.865646	1.29587
RO002515	30	M	CAUCASIAN_OTHER	23.0103	2.61722	1.28972	1.39762	1.23604	2.09204	2.08832	1.20774	0.738821	0.910541	0.921955
RO002516	18	F	CAUCASIAN_OTHER	23.4908	4.29528	0.669291	0.906574	0.950223	1.51806	1.15939	1.56615	1.14089	0.736091	1.40954
RO002517	22	M	HISPANIC	24.4097	2.63433	0.801593	0.937448	1.16689	1.72264	1.56411	1.82004	0.846707	0.502026	1.16138
RO002518	41	M	CAUCASIAN_OTHER	25.0568	0.0127098	0.995412	0.0172843	0.0112617		0.00615601		0.00264007	0.0140685	0.0144002
RO002519	21	M	CAUCASIAN_OTHER	24.3636	0.00616064	1.02867	0.0117529	0.00916975		0.0141613		0.000737365	0.0143935	0.0141477
RO002520	59	M	CAUCASIAN_OTHER	31.7465	0.00820149	1.27851	0.00991679	0.00868954		0.00588118		0.00119697	0.0245811	0.0135799
RO002521	19	F	CAUCASIAN_OTHER	21.7872	0.00470401	0.626978	0.010606	0.0045187		0.00557383		0.00013318	0.0190077	0.0155374
RO002186	22	F	CAUCASIAN_OTHER	25.5052	0.93077	0.822738	0.749891	0.972955	1.6806	1.14058	2.36732	1.04812	0.883348	0.858641
RO002187	19	F	CAUCASIAN_OTHER	22.5941	0.997285	0.771737	0.79132	0.80393	1.15115	1.6387	1.85296	1.06665	0.641234	0.821357
RO002188	20	F	CAUCASIAN_OTHER	32.6871	1.47319	0.581971	0.600586	1.2334	1.59865	6.90007	4.01207	1.2787	0.121981	1.05139
RO002189	20	F	CAUCASIAN_OTHER	27.9765	1.03111	0.640666	0.809754	0.824298	1.01338	1.35272	1.25317	0.858001	0.834004	0.756118
RO002190	22	F	CAUCASIAN_OTHER	22.1403	1.77819	0.943323	0.761801	0.763772	0.84227	1	1.39969	1.23539	0.895519	1.24557
RO002191	20	F	CAUCASIAN_OTHER	27.4357	1.54277	0.870295	1.01229	1.14793	1.14815	1.27261	1.32013	0.986086	1.11799	1.0283
RO002192	19	F	CAUCASIAN_OTHER	19.205	1.30758	0.89816	0.902308	0.729641	1.03596	0.922541	0.666061	0.932222	1.11155	0.75772
RO002193	20	F	AFRAMRCN	36.0425	1.24304	0.69843	0.671101	1.37225	1.274	2.69973	2.75621	1.26808	1.10308	0.913335
RO002194	41	F	CAUCASIAN_OTHER	27.3389	0.817615	0.756067	1.09711	0.742704	0.875287	1.53196	0.720411	1.30127	0.977853	1.07055
RO002195	22	F	CAUCASIAN_OTHER	25.0568	1	0.656674	0.97897	1.0741	1.18459	1.60538	1.61339	1.08007	1.08262	0.883444
RO003066	51	F	CAUCASIAN_OTHER	41.5641	0.499067	1.06282	0.883226	2.14618	0.63949	2.51293	1.83894	1.14974	0.670951	0.748448
RO003067	40	F	HISPANIC	32.4135	0.683548	0.903822	0.769631	1.43536	0.941313	0.901295	0.642905	1.01787	0.316041	0.944923
RO003068	64	F	CAUCASIAN_OTHER	29.5795	1.69345	1.05085	0.753591	0.742402	0.279239	2.05285	0.39781	1.38102	1.03467	0.878841
RO003069	80	F	HIGH	26.4499	0.56592	1.52449	0.971045	1.41699	1.18502	0.58856	1.28792	1.03549	0.455998	0.769198
RO003070	34	F	CAUCASIAN_OTHER	28.3396	1.26283	1.22129	0.545326	1.12446	0.910619	0.677007	0.840561	1.22882	1.54865	1.18341
RO003071	42	F	CAUCASIAN_OTHER	33.2456	1.4866	0.732592	0.968331	1.28151	0.985724	3.17205	0.78133	1.01679	0.76571	0.892883
RO003072	53	F	HIGH	32.6099	1.01023	0.92345	1.19951	2.16871	1.03166	1.77412	0.72585	1.12344	0.753491	0.720964
RO003073	63	M	CAUCASIAN_OTHER	21.0195	0.74903	1.2236	1.10082	1.75361	1.10144	1.0593	0.849574	0.923775	1.55565	1.02473
RO003074	60	M	CAUCASIAN_OTHER	32.104	0.796622	1.27831	1.183	1.06839	0.457524	0.475173	0.478664	1.18949	1.90212	1.13106
RO003075	70	F	CAUCASIAN_OTHER	28.1889	0.989353	0.836325	0.671044	2.67108	1.85438	5.22593	1.11347	1.8154	0.66587	0.840806
RO003076	67	M	HIGH	28.93	0.895007	0.97573	1.12483	1.42565	1.3031	0.504804	1.36759	1.18843	1.21468	1.05635
RO003077	30	M	HIGH	27.4059	0.710818	1.38178	1	1.3357	0.462998	0.850361	1.62364	1.0721	1.6047	0.938863
RO002522	25	M	HISPANIC	29.2917	1.11569	0.642326	1.09384	0.907768	1.2284	3.07459	1.33651	0.84355	1.44973	1.03525
RO002523	21	F	CAUCASIAN_OTHER	22.5941	0.899893	1.0785	0.932086	0.947318	1.24028	1.34281	1.935	1.76443	1.33129	1.05159
RO002524	20	F	CAUCASIAN_OTHER	35.2361	1.33009	0.709526	0.725462	0.950256	0.325711	1.3438	0.950947	1.35278	0.27404	1.01057
RO002525	20	F	CAUCASIAN_OTHER	24.1266	1.72307	0.868133	1.37572	0.744067	1.44811	1.93759	2.5592	1.52093	0.793993	1.49935
RO002526	18	F	CAUCASIAN_OTHER	26.6225	1.30863	0.916723	0.887298	0.993155	1.28818	1.7265	0.954697	1.07857	1.63683	0.95672
RO002196	19	F	CAUCASIAN_OTHER	25.7446	2.43597	0.772903	1.09917	0.861673	1.41485	1.82082	1.20194	1.4568	0.613842	1.40914
RO002197	22	M	CAUCASIAN_OTHER	25.0568	2.18139	0.634439	0.928443	0.864812	0.828151	2.95533	0.378325	0.897549	1.22998	1.19872
RO002198	21	F	CAUCASIAN_OTHER	23.4011	1.09168	0.990412	1.17343	0.784689	1.07079	0.560801	0.937245	0.966668	0.798166	1.0191
RO002200	35	M	CAUCASIAN_OTHER	27.1219	1.43053	0.973201	0.789245	0.481768	0.989551	1.38081	0.424686	0.842978	1.24645	1.49438
RO002201	20	F	CAUCASIAN_OTHER	21.1417	1.3899	0.58171	0.810282	0.689822	1.11964	2.10959	1.01834	1.08919	0.480598	0.95003
RO002202	30	M	CAUCASIAN_OTHER	25.0854	1.48122	1.10055	1.00236	0.976685	1.44246	0.769932	0.643863	0.801051	1.70075	1.43394
RO002203	22	F	CAUCASIAN_OTHER	28.2427	1.34783	0.649294	1.14084	0.618742	0.959395	0.451019	0.371499	1.42843	0.881071	1.02946
RO002204	26	F	CAUCASIAN_OTHER	33.8912	1.10817	0.559299	0.807952	0.851987	1.48155	1.16734	1.81055	1.1634	0.933158	1.36023
RO002205	21	M	CAUCASIAN_OTHER	26.4967	0.876409	1.07763	0.896426	0.792543	0.960154	7.27998	1.91806	0.89825	1.45907	1.2935
RO002206	19	F	CAUCASIAN_OTHER	30.1286	1.63269	1.16531	1.11217	1.00893	1.31407	1.11046	2.4154	1.0267	0.750695	0.893925
RO002207	22	M	CAUCASIAN_OTHER	27.2592	1.29574	0.974545	0.999531	0.834329	1.01444	1.38692	1.03148	0.487556	0.840869	0.810886
RO002209	20	F	CAUCASIAN_OTHER	24.9586	1.49581	0.814633	1.09108	0.906462	1.02361	2.35188	1.21886	0.676528	0.654129	0.905694
RO002210	33	M	CAUCASIAN_OTHER	30.1286	1.23384	1.14403	0.994963	1.11135	0.542615	1.41755	0.940748	0.741428	1.21537	1.02199
RO003078	70	M	HIGH	27.3659	1.38972	1.26324	1.04375	1.318	0.395597	1.46937	0.585481	1.05357	1.381	1.04254
RO003079	68	M	CAUCASIAN_OTHER	28.4947	0.989312	0.903724	0.991947	1.73477	1.37223	0.669812	1.01165	0.992242	1.38498	0.947387
RO003080	60	M	HIGH	23.5651	0.633527	1.03113	1.0031	0.830846	0.919351	1.12658	0.480009	0.775666	1.37777	1.08471
RO003081	73	F	HIGH	29.8638	0.721869	1.11853	1.06534	1.25738	0.953063	0.891745	0.831183	1.29724	0.768642	1.09764
RO003082	67	F	CAUCASIAN_OTHER	33.2781	0.721761	0.966787	1.16634	1.2923	0.654595	2.2302	0.577444	1.61675	0.259771	0.956559
RO003083	73	M	HIGH	22.0341	0.881204	1.07466	1.36228	0.978939	0.67859	0.413512	0.44297	0.664884	1.5496	1
RO003084	69	M	CAUCASIAN_OTHER	33.4695	0.837347	0.907226	1.31624	1	1.11151	0.440319	0.372626	0.844375	1.19957	1.24753
RO003085	19	M	AFRAMRCN	32.4848	1.27058	1.02885	0.875458	1.58042	1.02067	1.55981	1.45296	0.74986	1.79593	1.18973
RO002527	19	F	CAUCASIAN_OTHER	48.5774	1.15495	1.04689	0.64729	0.765543	1.02741	0.958858	1.66882	1.43754	0.710313	0.94153
RO002528	44	M	CAUCASIAN_OTHER	23.6724	1.15386	1.39787	1.48269	1.01202	1.11802	1.03657	1.63967	1.10136	0.830373	1.10482
RO002529	18	M	CAUCASIAN_OTHER	31.6447	1.20139	0.946693	0.992502	0.513431	0.761307	0.888859	0.606256	0.827898	1.44141	1.10962
RO002530	57	F	CAUCASIAN_OTHER	21.609	1.87687	1.08358	0.897422	0.863231	0.548903	0.721983	0.863207	0.820905	1	1.00803
RO002531	18	F	HISPANIC	22.5941	2.4941	1.00736	1.37791	1.09885	1.61201	0.998169	1.78981	1.0284	0.650708	1.25924
RO002211	68	M	CAUCASIAN_OTHER	31.5633	1.67611	1.22158	1.45223	0.870074	1.06164	1	1.13057	0.843103	1.37728	0.8563
RO002212	43	M	CAUCASIAN_OTHER	30.5122	1.16251	1.13626	1.19936	0.834098	0.844376	1.0211	0.845283	2.25869	0.47502	1.85169
RO002213	65	F	CAUCASIAN_OTHER	40.3466	1.14982	1.18855	1.40295	0.801983	1.40793	2.77483	3.3853	1.58371	0.796446	1.14403
RO002214	26	F	CAUCASIAN_OTHER	26.6225	0.788755	0.952763	0.818764	0.639845	1.06039	0.462871	0.965833	1.04765	0.453307	0.796233
RO002215	33	M	CAUCASIAN_OTHER	31.7465	1.08155	1.15516	0.964943	0.707326	0.765158	0.603572	1.216	0.668142	1.26081	0.916079
RO002216	56	M	CAUCASIAN_OTHER	26.5784	0.958744	0.926372	1.00561	0.699821	0.932793	0.640333	1.16662	1	0.984279	1.06224
RO002217	40	F	CAUCASIAN_OTHER	26.4312	0.794839	0.682813	0.926508	0.665494	1.59084	0.921079	1.10694	0.959725	0.861557	1.10999
RO002218	62	M	CAUCASIAN_OTHER	25.1019	0.939798	0.847938	1.49527	0.661259	1.07512	0.808512	0.643814	0.864874	1.46691	1.73649
RO002219	58	M	CAUCASIAN_OTHER	29.4112	1.25289	1.11306	1.28934	0.786101	0.933559	1.75027	1.22809	1.33328	1.67156	1.34775
RO002220	29	F	CAUCASIAN_OTHER	24.7972	0.91854	0.702065	1.31484	0.895475	1.03887	2.16009	1.59767	0.879962	0.812895	0.912276
RO002221	32	M	CAUCASIAN_OTHER	32.4848	1.54174	0.839498	1.17084	1.19551	1.06027	2.43298	1.51314	1.07065	1.16233	1.31191
RO003086	34	F	AFRAMRCN	38.0395	1.21325	1.06064	0.80789	1.23222	0.762217	1.51446	0.661762	1.59236	1.41948	1.11565
RO003087	26	F	CAUCASIAN_OTHER	29.9503	0.711376	1	0.861115	1.70401	0.398293	1.62484	1.44463	0.927419	0.648595	0.824619
RO003088	41	F	CAUCASIAN_OTHER	30.1756	0.524466	0.792844	0.978199	1.24411	0.373525	3.15467	0.540586	0.62605	0.620747	0.65112
RO003089	63	M	AFRAMRCN	21.2846	1.13663	1.05358	1.05894	1.44793	0.326056	0.399569	0.470466	1.15164	1.4203	0.898045
RO003090	35	M	ASIAN	27.454	0.680873	1.15294	1.24773	2.12899	1.08123	0.815653	2.08724	0.875913	1.11457	0.742819
RO003091	53	F	CAUCASIAN_OTHER	27.4609	0.798223	1.46156	1.01784	1.51766	1.02004	0.391818	1.20639	0.882703	0.753914	0.711814
RO003092	61	M	CAUCASIAN_OTHER	27.2592	0.393615	1.42038	1.10104	1.04635	0.286563	0.498752	0.519294	0.66508	1.05668	0.991839
RO003093	66	F	HIGH	25.4014	0.419417	1.17582	0.909538	2.11435	1.20709	1.33476	2.88037	0.95855	1.8287	0.651598
RO003095	44	F	CAUCASIAN_OTHER	23.2947	0.583949	1.3362	0.957023	1.76626	0.904196	0.656814	1.34375	2.34538	0.77134	1.00886
RO003096	28	F	CAUCASIAN_OTHER	22.312	0.989433	1.06969	0.6222	0.99153	0.524213	3.40143	0.707136	1.19352	0.651984	1.01471
RO003097	62	F	CAUCASIAN_OTHER	27.4324	1.00132	1.48594	1.79159	0.895571	0.0436677	0.274805	0.508208	0.913476	1.06273	1.11186
RO003098	66	F	CAUCASIAN_OTHER	40.2341	1.00444	1.18498	1.16184	1.18262	0.832552	0.696408	0.838495	1.27998	0.727164	1.39508
RO003099	66	F	CAUCASIAN_OTHER	24.208	0.82125	0.962445	0.904099	2.06744	0.753331	0.651429	0.988346	1.26263	1.25075	0.949932
RO003100	66	M	CAUCASIAN_OTHER	44.1622	0.755535	1.37711	1.04306	1.66281	0.335383	0.520714	0.662202	1.06562	2.15339	0.697048
RO003101	56	F	CAUCASIAN_OTHER	37.7588	0.542273	1.18625	1.79602	1.17146	0.871315	2.63273	0.449355	1.15925	0.829575	0.884278
RO003102	64	M	HIGH	33.2781	0.933956	0.761024	0.596317	1.29903	1.24706	0.580574	1.63367	1.01776	0.189853	1.08689
RO003103	37	F	CAUCASIAN_OTHER	29.9503	0.831433	0.726387	0.996951	1.21102	0.95629	0.435567	0.830287	0.991576	0.319863	0.91481
RO003104	42	M	CAUCASIAN_OTHER	33.3784	0.651703	0.731214	0.942632	1.46852	1.2164	0.670318	1.1526	0.567318	0.60694	0.728187
RO003105	33	F	CAUCASIAN_OTHER	37.1958	0.455012	1.0165	0.749035	1.31853	0.356995	0.509826	0.761339	0.777589	0.838137	0.741046
RO002532	78	M	CAUCASIAN_OTHER	28.4301	0.803975	0.985192	1.54438	0.620431	1.05086	0.71891	0.494432	0.958877	2.09257	1.11303
RO002533	74	F	CAUCASIAN_OTHER	35.9477	0.629622	0.737127	1.78514	1.09532	0.875363	1.06318	1.33829	1.05646	0.780067	0.625297
RO002534	62	F	CAUCASIAN_OTHER	20.3587	1.05575	1.2643	1.41403	1.08402	0.823454	1.31428	1.54219	0.959134	1.49715	0.706264
RO002535	68	M	CAUCASIAN_OTHER	22.8049	1.43473	1.26542	1.53122	1.10771	1.63939	0.696413	1.28034	1.038	2.22795	1.35942
RO002536	59	M	HIGH	25.1071	1.53275	0.98173	1.02795	1.04536	0.781067	1.35202	0.278338	0.670911	1.11871	0.876071
RO002537	47	M	HISPANIC	28.6192	2.94039	0.704898	1.06295	0.750671	1.01045	0.918332	0.287294	0.980418	0.895638	1.69718
RO002538	61	M	CAUCASIAN_OTHER	27.5461	0.0123898	0.942372	0.0112568	0.0091655		0.00621419		0.000239927	0.0144275	0.0122773
RO002539	58	M	CAUCASIAN_OTHER	20.7483	0.01111	0.973011	0.0113921	0.0182428		0.0225063		0.00167357	0.00993672	0.0148831
RO002540	59	M	AFRAMRCN	24.126	0.00291687	1.2143	0.0124942	0.0126365		0.0148253		0.00120494	0.0375915	0.0186934
RO002222	53	F	CAUCASIAN_OTHER	30.1109	0.988023	0.88047	0.725097	0.894779	0.908256	0.752467	1.29126	0.943998	0.733092	0.624153
RO002223	39	M	CAUCASIAN_OTHER	33.4695	1.2301	0.961843	0.747465	0.859617	1.4606	0.774451	1.27382	0.715976	1.15534	1.0297
RO002224	60	F	CAUCASIAN_OTHER	25.5415	0.858316	1.17858	1.12087	1.40794	1.84591	1.3305	1.45438	0.976494	0.996893	0.939312
RO002225	54	F	CAUCASIAN_OTHER	27.4357	0.958111	1.2169	1.35055	0.816475	1.01398	2.01375	1.3414	0.777561	1.02056	0.971262
RO002226	59	M	HIGH	32.998	0.990342	1.12543	0.906369	0.861028	0.930685	0.798744	0.677534	0.742424	1.03901	0.875474
RO002227	29	M	CAUCASIAN_OTHER	22.8049	1.67623	1.24783	0.859005	0.450861	0.606784	0.576986	0.300252	1.06927	2.39003	1.46784
RO002228	49	F	CAUCASIAN_OTHER	20.1733	1.44908	1.0845	1.34389	0.859476	0.567108	1.59788	1.20969	0.935621	1.14301	0.638174
RO002229	32	M	CAUCASIAN_OTHER	25.8456	2.23674	0.836657	0.932759	1.05715	0.975525	0.711991	1.3803	1.0096	1.03472	1.52621
RO002230	61	M	AFRAMRCN	23.0672	2.20743	1.37114	0.842744	0.629957	0.405809	1.39677	0.262211	0.731611	1.51257	1.33622
RO002231	27	M	AFRAMRCN	28.478	1.66104	0.876356	0.777834	0.39518	0.55684	0.630909	0.289014	1.01303	1.29525	1.61013
RO003106	52	F	CAUCASIAN_OTHER	24.3253	0.587692	1.32989	1.25931	1.10795	0.622402	0.740839	0.9805	0.615374	1.2291	0.703017
RO003107	86	M	CAUCASIAN_OTHER	30.4066	1.04193	0.957012	1.48803	1.12352	0.799173	0.353698	0.298013	1.03617	1.08934	1.35438
RO003108	44	F	CAUCASIAN_OTHER	21.6308	0.843989	0.924706	0.796931	1.52468	0.713482	1.15377	0.778878	1.44299	0.498998	0.809572
RO003109	74	M	HIGH	31.5633	0.690561	1.34465	1.11547	1.2519	0.437575	0.419785	0.670447	0.866094	1.49437	0.846012
RO002541	71	M	HIGH	29.6793	0.675371	0.94846	1.36085	0.612881	1.14227	0.816967	0.52536	1.17267	1.47543	1.03825
RO002542	69	F	CAUCASIAN_OTHER	30.207	0.950498	1.14301	0.911318	1.03197	0.833838	0.769667	1.25098	0.960278	0.969963	0.706179
RO002543	78	M	CAUCASIAN_OTHER	25.1019	1	0.932218	0.862907	0.338956	0.543883	0.379314	0.155511	0.449012	1.14704	0.750984
RO002544	64	M	CAUCASIAN_OTHER	27.0619	1.60714	1.21076	1.29515	1.04946	1.44285	1.5613	0.833803	1.3409	0.935856	1.14987
RO002545	65	M	HIGH	39.7451	0.987083	0.992145	0.612483	0.594097	0.680846	0.528051	0.592849	0.768504	0.35866	0.853416
RO002546	68	F	CAUCASIAN_OTHER	25.9964	1.06993	1.10095	1.58	1.19438	0.610806	1.96889	0.867046	1.07929	0.582255	0.851318
RO002547	23	M	HISPANIC	28.8862	1.40543	0.883429	0.718942	0.775697	0.943156	0.837419	1.39498	1.1985	0.847098	1.42062
RO002548	76	M	HIGH	25.1763	1.024	1	1.51593	0.609869	0.96927	0.505153	0.678155	0.81585	1.04912	1.02747
RO002549	77	M	HIGH	31.6142	1.85718	1.06177	0.741212	1.25351	1.31437	1	1.90973	0.650589	0.735758	0.956241
RO002550	72	M	HIGH	28.2068	1.16092	1.23454	1.13096	1.11754	1.53036	1.11129	0.403555	0.910386	0.899659	1.15819
RO002551	46	M	CAUCASIAN_OTHER	28.6939	0.962799	0.905931	1.06439	1.24831	0.805051	1.70676	1.14508	1.00432	0.636275	1.08188
RO002552	50	M	HIGH	23.3248	1.31239	1.40278	1.34696	0.710241	1.25638	0.743273	0.42368	1.09724	1.9328	1.62069
RO002553	50	M	HIGH	22.8049	1.05721	0.938654	1.2422	0.831993	0.890834	1.35048	0.523578	1.05976	0.771623	1.17859
RO002554	68	M	HIGH	21.5204	1.03503	1.21145	1.55645	0.781995	0.200442	0.85696	0.629365	1.04514	1.84293	1.0304
RO002555	61	F	CAUCASIAN_OTHER	30.1793	1.12809	1.15242	1.59381	0.732768	1.3847	0.673566	0.548013	1.01034	0.59192	1.10434
RO002556	59	M	CAUCASIAN_OTHER	27.3849	1.52539	0.964927	1.17229	1.05773	0.814085	0.964052	1.32563	0.812334	1.22579	1.06038
RO002557	53	M	CAUCASIAN_OTHER	34.6622	1.37753	0.898826	0.935851	0.750342	0.657573	0.768056	0.478343	1.19376	0.573433	1.19133
RO002558	41	M	CAUCASIAN_OTHER	23.6724	1.59135	1.13426	0.923903	0.863	5.02229	2.67993	1.22771	0.943758	1.18195	1.267
RO002559	55	F	CAUCASIAN_OTHER	40.9657	0.840217	1.07088	0.701364	1.01468	1.19256	0.73778	1.12698	0.934157	0.225305	0.607754
RO002560	44	F	CAUCASIAN_OTHER	26.6028	0.951764	0.820193	0.80682	0.827328	0.928687	2.54351	1.47614	0.683543	0.78453	0.739111
RO002561	54	M	CAUCASIAN_OTHER	36.956	1.02191	0.98403	1.00578	0.557029	0.688226	1.13308	0.708782	0.970805	1.09363	1.01702
RO002232	28	M	CAUCASIAN_OTHER	26.4439	0.603814	0.737528	0.82305	0.973183	0.61807	3.78359	1.2178	0.667731	1.54848	1.08396
RO002233	61	F	CAUCASIAN_OTHER	25.6936	0.890006	1.10698	0.91362	1	1.18528	1.1915	0.535464	0.83956	0.763101	0.60764
RO002234	31	F	CAUCASIAN_OTHER	32.0044	1.26214	0.755864	0.981477	0.852818	1.83053	0.585579	1.88085	1.76033	0.40725	1.18227
RO002235	38	M	CAUCASIAN_OTHER	31.5633	1.47502	0.876593	0.93092	1.06261	1.29966	1.16291	0.826709	1	1.5672	1.13807
RO002236	54	M	CAUCASIAN_OTHER	26.9151	1.15042	0.93015	1.05226	1.05871	0.931868	1.59724	0.637976	0.545756	1.04733	0.937851
RO002237	35	F	CAUCASIAN_OTHER	21.4539	0.801593	1.23695	1.01066	0.821562	0.687165	1.34746	1.05272	0.578802	0.613145	0.602879
RO002238	27	F	CAUCASIAN_OTHER	36.7122	1.55591	1.1891	0.932146	0.855045	0.559594	1.75107	0.969872	0.88193	1.05335	0.707278
RO002239	45	M	CAUCASIAN_OTHER	25.8456	1.03768	0.910394	1.08897	0.725419	0.552601	0.874448	0.79845	1.11362	1.40269	1.27125
RO002240	77	F	CAUCASIAN_OTHER	23.026	1.13401	1.23387	1.10919	1.02198	1.29332	0.644641	1.34684	0.874592	0.543126	0.739352
RO002241	24	M	CAUCASIAN_OTHER	28.8862	0.983418	1.16792	0.906129	1.06682	0.774065	1.91671	1.20078	0.93524	0.884579	0.924902
RO002242	34	M	CAUCASIAN_OTHER	41.3443	0.675097	1.35853	0.810063	1.14315	0.569708	1.14269	1.36319	0.904326	0.853557	0.958702
RO002243	24	F	CAUCASIAN_OTHER	19.1955	0.833625	1.49376	1.69626	0.871388	1.14497	0.631891	0.298985	0.982086	2.02502	1.23805
RO003110	61	F	CAUCASIAN_OTHER	31.4704	0.496615	1.24584	0.737524	1.60935	0.965557	0.514269	0.603156	1.09218	0.474035	0.849221
RO003111	87	F	HIGH	27.3389	0.663953	1.72572	1.08858	2.08259	0.881786	1.68376	0.734278	1.48936	0.841563	0.925414
RO003112	24	F	CAUCASIAN_OTHER	23.7747	0.910959	0.742961	1.02625	1.50869	0.581785	0.701912	0.501693	1.28586	0.465992	1.0276
RO003113	73	M	HIGH	29.6464	0.789451	1.22378	0.840598	1.34004	1.20471	0.561795	0.676464	0.817278	0.633083	0.749534
RO003114	51	F	HISPANIC	30.8936	0.759063	1.38354	1.09028	1.19462	1.30877	2.05561	1.26439	1.23065	0.756594	0.822978
RO003116	39	M	CAUCASIAN_OTHER	31.4704	0.75941	0.969982	0.71573	2.06554	0.876605	3.44814	2.87286	1.12157	0.983206	0.889711
RO003117	38	F	CAUCASIAN_OTHER	21.0315	0.869186	0.97029	0.835809	1.31753	0.993244	1.35148	0.598995	0.93009	0.844035	0.930528
RO003118	50	F	CAUCASIAN_OTHER	23.3855	0.783229	1.15137	0.892166	2.13189	2.04636	2.01608	3.529	1.0759	1.28938	0.770912
RO003119	52	M	HIGH	24.3898	0.806166	1.47283	1.78957	0.913971	0.2548	0.947638	0.324264	1.03837	1.53386	1.01685
RO003120	46	M	HIGH	32.2806	0.847428	1.22671	1.24914	1.45437	0.415932	1.6455	0.537974	1.30899	1.06006	1.10991
RO003121	49	M	CAUCASIAN_OTHER	29.6464	0.757685	1.29076	1.11882	2.34308	0.787069	1.06336	1.31215	1.47386	1.91301	1.03598
RO003122	70	M	CAUCASIAN_OTHER	30.6635	0.713268	1.02083	0.915492	1.28748	1.16405	1.52246	1.04943	1.98049	0.263562	1.17247
RO003123	52	F	HIGH	39.2245	0.571684	1.80673	0.772904	2.13875	1.43094	3.98398	1.55374	0.852455	0.292502	0.853463
RO002562	19	F	HISPANIC	26.5684	1.00615	0.715169	0.937872	1.03717	1.48045	1.01642	2.0263	0.854427	0.877905	0.681348
RO002563	19	M	HISPANIC	27.3167	0.82547	1.10009	1.27008	0.96113	1.58519	1.00336	0.99875	0.881956	1.12861	1
RO002564	19	F	HISPANIC	48.2533	0.694309	1.06577	0.982034	0.864879	1.66328	0.825746	0.982083	1.05015	0.969595	0.85539
RO002565	20	F	HISPANIC	27.4609	0.912293	0.529419	0.498736	1.53334	1.48232	5.17982	3.75873	1.07346	0.544	0.709949
RO002566	19	F	HISPANIC	24.0283	1.24655	0.77741	0.848472	0.732154	1.42954	0.937527	1.79902	1.11828	0.677131	0.935213
RO002567	19	F	HISPANIC	24.0887	1.12979	0.790605	0.672403	0.735664	0.645708	1.61502	1.00125	0.745141	0.753245	0.620758
RO002568	23	F	HISPANIC	28.3191	0.969518	0.831614	1.0458	0.954152	1.36117	1.37658	1.60817	1.14744	0.774668	0.732605
RO002569	19	M	AFRAMRCN	20.3587	1.3281	1.32608	1.34807	1.04748	1.05819	0.791252	0.802353	0.773108	1.1112	1.0275
RO002570	19	M	AFRAMRCN	23.6724	0.907	0.740292	0.861668	1.57476	1.72013	3.30196	2.91495	0.747367	0.7548	0.97364
RO002571	18	M	AFRAMRCN	28.1889	0.945867	0.65882	1.14335	1.51372	2.01599	0.943026	1.16564	1.3372	0.745808	1.08964
RO002572	19	F	ASIAN	28.3468	1.11533	0.729556	0.974371	0.892216	0.973152	0.499928	1.02292	1.24184	1.39924	0.992406
RO002573	37	F	AFRAMRCN	35.774	0.699106	0.964842	0.702445	1.2067	1.65585	0.813051	1.93144	1.06403	1.44052	0.799199
RO002574	19	M	AFRAMRCN	30.4066	1.07722	0.737641	0.795497	0.696853	1.69502	0.598581	0.651842	1.07452	1.10441	1.40129
RO002575	41	F	AFRAMRCN	27.4609	0.990127	1.03605	0.844432	0.457404	1.22656	0.820756	0.931025	1.15043	0.920227	1.27264
RO002576	19	F	AFRAMRCN	21.9632	0.649977	0.593077	0.938082	0.566828	0.507084	0.526874	0.360051	0.640835	0.84216	0.992819
RO002244	50	M	HIGH	34.2991	1.05622	0.863708	1.2774	1.00088	1.18775	1.762	1.9468	0.995225	1.00077	0.864681
RO002245	59	F	HIGH	33.8912	1.00898	1.10343	1.35727	0.912319	1.28241	1.19323	1.39055	1.3942	1.42296	1.10159
RO002246	56	M	ASIAN	28.055	0.865704	1.028	1.45223	1.37009	1.21838	1.26313	1.80105	1.01592	0.697516	0.856436
RO002247	53	F	HIGH	23.2947	1.55065	1.09847	1.80498	1.08236	1.00676	0.870876	0.52137	1.21034	0.903856	0.809427
RO002248	26	M	HIGH	30.8108	0.726334	1.17348	1	0.842481	0.782354	1.52832	0.606818	0.641607	1	1.11663
RO002249	55	M	HIGH	26.4537	1.14351	1.01601	0.850871	0.688334	1.08871	0.902603	0.753536	0.855038	1.1119	1.02961
RO002250	51	M	HIGH	30.9894	0.799721	0.96894	1.26	0.817747	1.02629	0.571409	0.813443	0.663728	1.11397	1.19742
RO002251	35	F	HIGH	19.8005	0.741671	0.976477	1.41472	0.798478	1.12349	0.808537	1.36511	1.32869	1.0617	0.783649
RO002252	46	F	HIGH	31.4084	0.854127	0.748753	0.621853	0.635106	1.02562	1.67244	1.29324	1.34444	0.845579	1.28759
RO002253	30	F	HIGH	30.7822	0.983237	0.946787	0.698573	1.33884	1.32152	0.832719	2.4786	1.30652	0.773476	0.835041
RO002254	38	F	AFRAMRCN	26.946	1.80428	0.811501	1.23299	1.22084	2.13272	0.695491	2.40629	1.2166	1.22142	1.31518
RO002255	25	M	HIGH	30.1286	1.63248	0.789177	1.26597	0.83227	1.25492	0.626346	0.85732	0.900676	1.56431	1.50803
RO002256	54	M	HIGH	30.2699	1.00665	1.65838	0.820998	0.962765	0.7584	0.6581	0.359297	1.05996	1.64454	1.07652
RO002257	48	M	ASIAN	24.6293	1.25796	1.07042	1.79515	1.05662	0.73058	0.583141	0.956994	1.37735	1.217	1.33257
RO002258	25	M	HIGH	40.4421	1.0461	0.72943	0.764254	1.39416	1.48822	1.02086	1.21574	0.944606	1.39491	0.870931
RO002259	39	M	HIGH	42.5692	0.00422433	0.891114	0.00609266	0.0131375		0.00770251		0.00082536	0.0181333	0.0143379
RO002260	55	F	AFRAMRCN	28.7933	1.06201	1.16677	1.5778	1.17351	1.27541	5.09066	2.89507	0.832823	1.15836	0.874888
RO002261	44	M	CAUCASIAN_OTHER	26.3984	0.795196	0.864987	1.0168	0.857513	0.870429	0.919957	1.89334	0.624067	0.962376	0.970134
RO002262	58	F	AFRAMRCN	33.0843	0.837931	0.992097	1.06193	1.42536	1.54991	1.35856	1.77309	0.806587	0.763605	0.61343
RO002263	41	M	HIGH	23.5651	1.22562	0.920301	1.32862	0.580937	0.265046	1.03873	1.86904	1.21619	1.98539	1.40989
RO002264	25	M	CAUCASIAN_OTHER	38.0082	1.31022	0.925294	1.14937	0.92144	1.71704	1.23895	0.676617	0.902484	1.29202	1.37447
RO002265	33	M	AFRAMRCN	29.1903	1.71418	1.0674	0.986026	1.13073	1.27922	0.693036	1.80583	0.624184	1.97043	1.03408
RO002266	46	F	AFRAMRCN	30.559	1.20316	1.20503	1.18198	0.76315	0.866057	2.33875	2.08842	1.34952	2.1833	1.4242
RO002267	28	M	HIGH	24.5443	1.22582	1.07233	0.892713	0.866772	0.976504	1.88135	1.07317	0.948716	1.17766	1.10269
RO002268	28	F	HIGH	20.6324	2.02405	0.896724	1.1396	0.891722	1.22802	1.4941	1.28876	1.20545	0.856711	1.05333
RO002269	36	F	HIGH	28.2781	2.35552	0.607557	0.695094	0.592273	0.821504	0.990679	0.256947	1.19598	0.727846	1.24962
RO002270	51	M	HIGH	33.2243	2.29514	0.756899	0.578199	0.982915	1.81649	0.957437	1.69963	1.42928	0.459447	1.08797
RO003124	78	M	CAUCASIAN_OTHER	34.9676	1.15661	1	0.884382	1.28652	0.78539	0.8966	0.682655	1.94918	0.72011	1.18646
RO003125	56	F	CAUCASIAN_OTHER	22.8049	0.874593	1.27955	1.06334	1.20974	0.680765	0.728282	1.26552	0.903031	0.801299	0.898092
RO003126	60	M	CAUCASIAN_OTHER	27.1219	0.723757	1.59323	1.07372	0.957654	1.38224	0.714548	0.604554	0.824801	1.05454	0.932948
RO003127	49	M	CAUCASIAN_OTHER	26.3083	1.35074	1.11787	1.7612	0.844015	1.15685	0.545206	0.538005	0.976148	1.47143	1.37574
RO003128	59	F	CAUCASIAN_OTHER	22.7077	0.721847	1.28814	1.13983	1.1873	1.75079	0.492556	0.531992	0.979047	1	0.895046
RO003129	60	F	CAUCASIAN_OTHER	39.3197	0.997354	1.32691	1.06478	1.9875	1.36776	3.9765	1.59556	1.19852	0.354838	1
RO003130	63	M	CAUCASIAN_OTHER	28.6939	0.952095	1.03337	0.918608	1.6814	1.04967	0.92607	1.72222	1.1999	0.683519	1.30133
RO003131	40	M	CAUCASIAN_OTHER	30.2699	0.960346	0.952226	1.03347	1.03169	0.859186	0.456929	1.76417	1.02402	1.85492	1.17505
RO003132	70	M	CAUCASIAN_OTHER	41.6061	0.806843	0.766774	1.20094	1.95679	1.9941	1.11923	1.50573	1.12293	0.861031	1.49344
RO003133	34	F	CAUCASIAN_OTHER	24.9586	0.930643	0.890304	0.856001	2.0409	1.65575	2.43793	2.18379	1.12382	1.13649	0.754248
RO003134	63	F	HIGH	24.5606	1.17613	0.89744	0.944957	1.21278	0.954817	1.52892	0.646279	0.927246	1.08961	0.806447
RO002577	54	M	CAUCASIAN_OTHER	25.8026	1.52161	1.18006	1.91064	1.04461	0.776694	1.00787	0.993549	1.15162	1.45975	1.58615
RO002578	44	M	CAUCASIAN_OTHER	30.5122	1.18008	1.0321	1.16461	0.693308	0.882012	1.32775	1.00394	0.608213	0.813231	1.23592
RO002579	45	M	CAUCASIAN_OTHER	21.8073	1.70754	0.938922	1.37338	0.441172	0.956793	0.706327	0.674023	0.872637	1.21103	1.29203
RO002580	61	M	HIGH	29.0223	1.03659	0.812195	0.792098	0.674484	1.01643	1.39021	0.517236	1.43146	1.05633	1.10518
RO002581	67	M	AFRAMRCN	33.9614	1.21971	1.00933	1.0827	0.543842	1.21827	1.22019	0.921396	0.996364	1.22814	0.78865
RO002582	49	M	CAUCASIAN_OTHER	21.3769	1.29106	1.4699	1.21705	0.627538	0.91801	0.509451	0.930935	1.0061	1.5557	0.968408
RO002583	42	F	CAUCASIAN_OTHER	52.1392	1.07292	0.864463	1.39243	0.69804	1.27008	1.73401	1.12832	1.0478	1.1454	0.93983
RO003135	57	M	CAUCASIAN_OTHER	33.744	0.80254	1.43377	1.28266	1.85159	1.69404	1.32887	1.4927	1.07562	1.07607	1.27253
RO003136	63	M	CAUCASIAN_OTHER	25.7658	1.11934	1.00715	1.16305	0.82299	0.770739	0.609334	0.343808	0.792758	1.70853	1.19271
RO003137	56	F	CAUCASIAN_OTHER	20.7988	0.884126	1.35802	1.08893	1.62536	0.846579	0.603845	0.947829	0.66914	0.775408	1.03031
RO003138	52	F	CAUCASIAN_OTHER	22.8603	1.03118	1.382	0.562207	1.01449	0.356084	0.460661	0.780348	1.14498	0.82637	0.722447
RO003139	56	F	CAUCASIAN_OTHER	25.7446	0.739685	1.18295	1.18108	1.00492	1.1613	0.755873	1.06583	1.17678	0.755371	0.85382
RO003140	47	F	CAUCASIAN_OTHER	21.9459	0.50768	1.05707	0.828468	1.36351	1.02522	1.61298	0.917108	0.928687	1.44669	0.769296
RO003141	68	M	CAUCASIAN_OTHER	21.6158	0.673493	1.12304	0.875991	1.03184	0.741021	0.780097	0.424095	0.706345	0.699563	0.98889
RO003142	54	M	CAUCASIAN_OTHER	25.1022	0.442818	1.35674	1.03356	1.04295	1.14471	1.73608	0.597923	0.68402	1.22931	0.887326
RO003143	58	F	CAUCASIAN_OTHER	34.3262	0.782597	1.32142	1.08391	1	0.860871	0.947914	0.560409	0.906046	1.30126	1.03905
RO003144	66	M	CAUCASIAN_OTHER	27.8913	0.780746	1.35539	0.878291	1.66324	1.32687	0.412505	1.21762	1.1071	1.2656	1.1424
RO003145	19	F	CAUCASIAN_OTHER	42.063	0.629809	0.806726	0.820409	1.83268	1.81703	0.720204	1.72622	1.35186	0.481765	0.741231
RO003146	78	M	HIGH	28.8851	0.822447	1.45549	1.26343	0.777152	0.352934	0.699086	0.164436	1.73696	0.891338	1.30378
RO003147	43	F	CAUCASIAN_OTHER	37.7588	0.814148	1.08785	0.848092	1.61654	2.13991	1.33356	0.860394	0.9971	0.339625	0.857084
RO003148	64	F	CAUCASIAN_OTHER	41.5976	0.704808	1.15483	0.947146	1.12446	1.19123	0.461445	1.31223	1.76638	0.73303	1.06913
RO003149	70	F	CAUCASIAN_OTHER	27.9536	0.820273	1.35393	1.21224	0.751777	0.0659291	0.388279	0.210185	0.760847	1.4995	0.967879
RO003150	44	F	CAUCASIAN_OTHER	47.8231	1.42684	1.13785	1.09103	1.77571	2.46699	1.8704	1.92355	1.69238	0.799365	0.919106
RO003151	62	F	CAUCASIAN_OTHER	27.4609	1.00772	0.992285	1.18009	1.10954	0.580457	0.276376	0.598365	1.27613	0.729971	1.22073
RO003152	65	M	HIGH	29.2859	0.657227	0.659552	0.45532	2.01371	0.900163	1.29584	1.4199	1.10644	0.652732	0.598496
RO003153	69	F	CAUCASIAN_OTHER	24.2738	0.916258	1.57319	1.04975	1.34844	0.774749	0.985034	0.649009	0.894773	0.817449	0.795067
RO003156	53	M	CAUCASIAN_OTHER	22.0811	0.790304	0.901891	0.739968	0.973691	1.17428	1.51504	0.267188	0.76967	1.31961	1.0653
RO002584	22	F	AFRAMRCN	33.6533	0.992847	0.677589	0.760479	0.585819	1.27492	0.768149	1.14867	0.974483	0.949297	1.04622
RO002585	23	M	ASIAN	23.5681	1.44757	0.728261	1.16936	0.928136	1.30696	2.83752	1.35313	1.23648	1.77998	1.30856
RO002586	19	F	HISPANIC	31.8303	0.819397	0.584817	0.806195	1.20192	1.49928	2.43701	2.40588	0.999835	1.12258	0.719804
RO002587	26	M	HISPANIC	32.8871	0.956217	0.693068	0.880622	1.13739	1.38492	2.22561	1.58743	1.19305	1.26466	1.24349
RO002588	19	F	HISPANIC	24.9385	0.686134	0.619985	0.713325	0.893804	0.57774	2.03023	0.357643	1.05956	0.521201	0.935069
RO002589	19	M	AFRAMRCN	23.3248	1.28355	0.712165	0.917437	1.44545	0.952938	2.15927	1.07285	1.50414	1.99815	1.10527
RO002590	22	M	CAUCASIAN_OTHER	29.9831	1.26812	0.768877	0.657213	1.58091	1.29982	2.39198	2.13211	0.908234	1.80058	0.995569
RO002591	31	F	HISPANIC	48.4289	2.19625	0.66906	0.894649	0.92105	1.14121	4.1729	2.19935	1.27746	1.07392	1.2288
RO002592	37	F	AFRAMRCN	39.0724	1.75234	0.882272	0.833838	1.04701	1.22351	1.28276	1.41659	0.921844	1.55911	0.742906
RO002593	27	F	HISPANIC	24.872	1.57748	0.68356	0.942561	0.632884	0.750577	0.655039	0.444626	0.839808	0.884617	0.948517
RO002594	20	F	HISPANIC	21.3972	1.5899	0.714208	0.87273	0.852111	1.39439	0.884058	0.996065	1.44627	1.01679	0.963477
RO002595	21	M	HISPANIC	32.2806	1.79859	1.10406	1	0.629621	1.32733	0.940493	0.75925	0.896406	1.48925	1.38564
RO002596	24	F	AFRAMRCN	23.9602	1.283	1.01295	1.07535	0.605471	1.48294	0.968321	1.47776	0.65095	0.879244	0.888781
RO002597	22	M	AFRAMRCN	25.681	0.927081	0.570642	0.69537	0.624949	0.880634	0.654716	0.923962	0.434202	0.768914	0.944725
RO002598	19	F	HISPANIC	22.312	1.36706	0.812917	1.12287	0.591229	1.28698	1.08812	1.45461	1.15456	0.796268	1.33737
RO002599	20	M	AFRAMRCN	24.4097	1.21527	0.666384	0.694635	0.903597	1.37082	2.31035	1.26554	0.98106	1.75067	1.0895
RO002600	55	F	HIGH	25.7905	1.14525	0.852401	1.32592	0.841201	0.591631	2.654	0.322299	1.04502	1.13437	0.89342
RO002601	52	F	AFRAMRCN	29.5205	2.20976	0.667122	1.37632	1.21314	1.21505	1.12611	1.23616	0.997112	0.883872	1.26964
RO002602	82	M	HIGH	24.3253	1.51664	0.617782	1.2676	0.708244	0.607724	0.794121	0.797525	1.14877	0.93792	1.35991
RO002603	67	M	HIGH	32.5463	3.37094	0.759232	0.931149	0.865666	1.59923	1.14612	1.06993	1.39372	1.25568	1.38332
RO002604	66	M	HIGH	25.1071	2.36551	0.938996	1.08614	0.928754	0.895932	1.40551	1.57552	0.782624	0.802745	0.895709
RO002605	68	F	HIGH	22.1288	2.02327	1.0823	1.55363	0.545985	1.47845	0.457258	0.805329	1.12699	0.671641	1.27846
RO002607	49	F	HIGH	27.822	0.918296	0.789068	0.832523	0.89291	0.685982	1.09037	1.45595	0.637329	0.747123	0.816289
RO002608	60	M	HIGH	38.3505	1.02204	1.15166	1.28635	1.30262	1.3208	2.20793	1.70537	1.12163	1.41244	1.22515
RO002609	75	M	HIGH	28.7933	2.04026	0.975629	1.05424	0.588959	0.903172	0.6407	0.44269	0.876893	1.01948	1.23988
RO002610	60	M	HIGH	36.1838	0.65007	1.39423	1.30412	0.886612	1.13892	1.406	1.10084	0.951112	1.66219	1.35949
RO002611	64	M	CAUCASIAN_OTHER	34.9587	0.974325	1.12303	1.05087	0.870154	1.02821	0.970512	1.02638	1.03989	0.446148	0.798934
RO002271	24	M	CAUCASIAN_OTHER	30.8108	0.786989	1.11814	0.797751	1.25641	1.46322	4.43319	1.6843	1.13739	1.8716	1.2418
RO002272	28	M	CAUCASIAN_OTHER	38.7367	1.20229	1.05082	1.12173	0.851032	0.823743	1.38598	0.808185	0.820651	1.69155	1.21063
RO002273	74	M	CAUCASIAN_OTHER	25.2495	0.884665	1.05475	1.13365	0.966157	0.807356	1.35188	0.875497	0.79809	1.41588	0.85155
RO002274	41	M	CAUCASIAN_OTHER	31.3969	1.52503	0.968961	0.690446	1.54819	1.67445	5.65215	1.89441	0.777336	1.17456	1.0902
RO002275	44	M	CAUCASIAN_OTHER	34.1668	1.86777	1.05481	0.828801	1.03742	0.941508	0.942432	1.10716	0.678496	1.79749	0.874111
RO002276	49	F	CAUCASIAN_OTHER	22.8475	1.19617	1.71511	0.926407	1.03937	0.542339	0.994089	1.63171	0.95023	1.98208	0.722164
RO002277	28	F	CAUCASIAN_OTHER	20.1171	2.07596	1.06359	0.751373	0.64645	1.11864	1.17378	1.35792	1.05811	1.76795	0.926958
RO002278	35	M	CAUCASIAN_OTHER	30.8459	2.00156	0.74244	0.984414	0.560091	1.27364	1.10715	1.32133	0.792482	1.38696	1.1737
RO002279	38	M	CAUCASIAN_OTHER	32.998	0.744222	0.935233	1.00352	0.61681	0.523663	1.17895	0.805088	0.68334	0.803296	1.06429
RO003158	50	F	CAUCASIAN_OTHER	20.0454	1.15281	1.16948	1.18097	1.00856	0.192776	0.769701	0.600305	1.31384	2.24427	1.12238
RO003159	72	F	CAUCASIAN_OTHER	25.3861	0.929042	1.17159	1.45566	1.11214	0.42605	0.898364	0.90083	1.04478	1.09257	1.02988
RO003160	67	F	CAUCASIAN_OTHER	32.9188	0.922366	1.19303	0.787962	1.71491	1.52143	0.781479	0.973626	1	0.761383	0.7842
RO003161	58	F	CAUCASIAN_OTHER	32.8871	0.485928	0.874435	0.962494	1.54403	0.903785	4.84591	1.90505	0.755164	0.658319	0.639784
RO003162	86	M	CAUCASIAN_OTHER	32.075	0.678536	1.23476	1.367	1.8985	0.978074	3.11788	0.848344	1.21534	0.323018	0.866955
RO003163	59	F	CAUCASIAN_OTHER	22.312	1.00191	0.91566	1.39755	0.493448	0.557451	0.163166	0.210747	0.6673	0.954519	1.11137
RO003164	59	M	CAUCASIAN_OTHER	30.8108	0.930493	1.02224	1.24029	1.01293	0.772887	0.40013	0.253269	0.834076	1.01573	0.838933
RO003166	86	M	CAUCASIAN_OTHER	28.1261	0.969875	1.46742	0.821416	0.992789	0.872112	0.4079	0.591889	0.925378	0.940076	0.980572
RO003167	60	F	CAUCASIAN_OTHER	23.6724	1	1.07254	1.3924	1.2034	0.460472	0.357746	0.700129	1.24184	0.640255	2.00741
RO003168	45	F	HISPANIC	26.4499	1.18118	0.811423	0.835273	2.3048	2.12039	1.61164	3.38896	2.21091	0.967923	0.910289
RO003169	77	F	CAUCASIAN_OTHER	40.2341	0.716356	0.897878	0.947409	1.35421	0.841936	0.384271	1.16449	1.44209	0.517288	1.05473
RO003170	66	F	CAUCASIAN_OTHER	27.6311	0.555966	0.899985	0.802092	1.1117	0.964587	0.579277	1.72534	0.913946	0.820686	0.779948
RO003171	44	F	CAUCASIAN_OTHER	23.6275	0.658926	1.22359	0.950523	0.982795	0.983568	1.13228	0.690798	1.1015	1.31695	0.708947
RO002612	24	M	HISPANIC	31.6607	0.00225825	0.00944652	0.00976492	0.0107796		0.0103209		0.00248704	0.0121442	0.0153054
RO002613	25	M	CAUCASIAN_OTHER	30.4066	0.744411	0.591018	0.701618	0.787982	0.807937	4.04746	2.13879	0.937733	0.692889	0.915987
RO002614	39	F	HIGH	22.2713	1.00678	0.559121	0.972588	0.938182	0.737955	1	0.65546	1.49597	0.737302	0.864974
RO002615	43	M	CAUCASIAN_OTHER	45.4628	1.57793	0.887194	1.66738	1.46863	1	4.55461	1.5181	1	0.768549	1.38728
RO002616	52	F	CAUCASIAN_OTHER	24.872	1.00276	0.859183	1.07341	1.09267	1.11067	1.25108	0.831112	0.817028	0.590327	0.858927
RO002617	40	M	HISPANIC	22.3488	1.06437	1.17009	1.05648	0.827407	1.2511	0.950973	0.375212	0.541367	0.621276	1.07606
RO002280	55	F	CAUCASIAN_OTHER	28.3396	1.0936	0.922282	1.49631	0.698609	1.02505	1.18787	1.13703	1.24102	0.805578	1.18114
RO002281	29	M	CAUCASIAN_OTHER	40.7173	1	0.866972	0.701536	1.03005	0.779779	2.4264	0.750369	0.805216	1.10695	0.859039
RO002282	39	M	ASIAN	22.887	1.07034	1.28252	1.73477	0.994609	0.845051	0.776641	0.923996	0.800869	1.84074	1.0869
RO002283	26	M	AFRAMRCN	34.5804	0.816624	0.676743	0.686787	0.612311	0.6515	0.847056	0.867582	0.550477	0.999151	0.884157
RO002284	24	F	AFRAMRCN	25.4578	1.70459	0.963288	0.905234	1.26147	1.82073	0.915626	1.95714	0.86748	1.63838	0.685256
RO002285	64	M	CAUCASIAN_OTHER	31.0011	0.982676	1.82377	0.893043	1.03808	1.44198	1.36099	1.59829	1.08742	0.691855	1.23265
RO002286	61	M	CAUCASIAN_OTHER	41.6061	1.34762	0.889595	1	0.985372	1.07031	2.30532	0.65488	1.27538	0.578669	1.18378
RO002287	40	M	CAUCASIAN_OTHER	30.6804	0.911204	1.15805	1.01723	0.697022	5.62635	1.13599	0.774049	0.790943	2.02929	1.02191
RO002288	45	F	AFRAMRCN	29.1183	0.729572	0.712572	0.5533	1.03325	0.766239	0.427414	0.818675	1.11403	0.151449	0.738756
RO002289	49	F	AFRAMRCN	36.3857	1.41947	1.04329	2.03948	0.71149	1.06147	0.338449	1.71761	1.22842	1.19402	1.15775
RO002290	42	M	CAUCASIAN_OTHER	28.8872	1.9195	0.951527	1.14525	1.57377	2.27389	1.94794	1.77193	0.954868	1.33625	0.772816
RO002291	37	F	AFRAMRCN	33.6109	1.17447	1.07322	0.930191	0.746723	0.976259	1.18338	0.447421	0.674983	0.548493	1.10736
RO002292	34	F	CAUCASIAN_OTHER	36.5765	0.684439	0.59595	1.03758	0.910791	0.927862	2.23578	1.13321	1.28911	0.979934	0.973409
RO002293	47	F	AFRAMRCN	32.4956	1.47209	0.904258	0.966163	0.648639	0.822386	0.924385	2.00586	0.85875	0.903267	1.26409
RO002294	52	F	AFRAMRCN	34.3753	1.93327	0.790397	0.612445	1.36461	1.67176	3.02143	2.70366	0.879442	0.438451	0.676719
RO002295	35	F	AFRAMRCN	20.1733	1.03191	0.974893	1.21213	1.29278	1.44423	1.98578	2.71225	1.37101	1.31366	0.959602
RO002296	54	M	AFRAMRCN	32.0946	0.948774	0.839705	0.929499	0.98369	0.984029	0.978657	1.19711	0.708037	1.17528	1.1123
RO003172	58	F	HIGH	34.9676	0.924972	1.20602	1.10447	1.96349	1.42645	0.939484	1.60834	1.10364	1.61065	0.879796
RO003173	20	F	HISPANIC	31.7806	1.15754	0.774547	0.632483	0.695215	1.55804	0.753533	0.790322	1.34914	1.23219	1.23346
RO003174	23	F	CAUCASIAN_OTHER	42.5094	1.0657	1.11708	0.88679	0.915964	0.741182	0.530675	1.24592	1.01803	0.77774	0.779247
RO003175	24	M	CAUCASIAN_OTHER	31.597	0.882876	1.2284	0.775836	1.58017	0.710728	1.56269	0.519086	1.25353	1.5933	0.999169
RO003176	61	F	CAUCASIAN_OTHER	28.7856	1.22781	0.787566	1.25202	1.39063	1.6382	0.746278	0.703115	0.977623	0.735359	0.833123
RO003177	78	F	CAUCASIAN_OTHER	25.8456	0.875617	1.07131	1.03754	1.17902	0.725244	0.446317	0.556358	0.50463	1.1075	0.719745
RO003178	60	F	CAUCASIAN_OTHER	45.7206	1.22194	1.29071	0.80854	1.62955	1.54584	0.821495	2.0967	1.38707	0.827328	1.15628
RO003179	59	F	CAUCASIAN_OTHER	30.8936	0.547616	1.2014	1.00056	1.59709	0.791057	1.03731	0.742312	1.20247	0.563969	0.760185
RO003180	70	M	HIGH	22.3756	1.03574	1.37576	1.17576	0.738835	0.412432	0.999547	0.601618	1.07379	1.00551	0.976852
RO003181	52	F	CAUCASIAN_OTHER	40.3466	0.780411	1.75783	1.34316	1.21553	0.782501	0.91037	0.321425	1.71742	1.0622	1.34553
RO003182	63	F	CAUCASIAN_OTHER	21.7872	0.625045	1.71033	1.22501	1.44853	0.52769	0.47538	0.679627	1.55328	0.803378	1.04244
RO003183	50	F	HIGH	31.4776	0.534983	1.3464	0.61578	1.61739	1.02295	1.38033	1.05272	0.90142	0.340605	0.606792
RO003184	71	M	HIGH	28.3627	0.78901	0.888458	1.10333	1.44315	0.781166	1.28392	0.685217	1.84528	1.2296	1.24743
RO002618	65	M	CAUCASIAN_OTHER	30.4066	1.77115	1.42012	0.785949	0.59846	0.800832	0.60075	0.637472	1.22124	1.54568	2.02329
RO002619	53	F	HISPANIC	23.4908	1.50425	0.834633	1.17279	1.10968	0.871881	1.82155	1.29489	0.788164	0.806688	0.720095
RO002620	70	F	CAUCASIAN_OTHER	23.4333	0.977034	1.41651	1.46529	1.50693	1.24792	1.74003	2.42096	1.08209	0.410581	0.736853
RO002621	19	F	HISPANIC	24.7972	1.77441	0.782865	0.913172	0.803911	0.94579	3.73089	1.54223	1.06658	0.575113	1.04309
RO002622	52	M	HIGH	24.4097	1.58111	1.01405	1.62253	1.13832	1.39039	3.29914	1.09298	1.17587	1.48703	1.16304
RO002623	51	M	CAUCASIAN_OTHER	22.312	0.937579	1.16824	1.16543	0.748122	0.605487	1.00337	1.3419	1.25698	1.48519	0.94668
RO002297	23	M	CAUCASIAN_OTHER	29.6819	1.08575	0.915772	0.627123	1.14015	1.59634	0.958366	1.54898	0.636015	1.30432	1.06689
RO002298	28	M	AFRAMRCN	32.2806	0.558597	1.15675	0.433066	1.36278	1.07459	3.06718	1.48547	0.832041	1.32973	0.882475
RO002299	24	M	CAUCASIAN_OTHER	25.0878	0.905626	1.3846	1.12239	0.686285	0.657721	2.92171	0.861355	1.03297	1.22351	1.18136
RO002300	60	F	AFRAMRCN	40.0297	0.924817	0.878583	0.964097	1.49624	1.44697	1.23967	2.53245	0.76773	0.833183	1.08557
RO002301	46	M	CAUCASIAN_OTHER	28.1261	0.703896	1.01531	1.117	0.713732	0.660348	3.08277	0.828226	0.693583	1.05826	0.916531
RO002302	53	M	CAUCASIAN_OTHER	29.8341	0.863939	0.899512	0.720885	1.25386	1.12778	1.34486	1.39377	0.834902	1.22585	0.97739
RO002303	32	F	CAUCASIAN_OTHER	39.0556	1.1643	0.849839	1.05988	1.26244	1.99145	1.66253	3.68835	1.33625	1.08896	1.44491
RO002305	62	M	CAUCASIAN_OTHER	25.7905	1.10381	1.25485	1.01471	0.576705	0.786691	0.628092	0.287249	1.05792	1.10851	1.36026
RO002306	27	F	CAUCASIAN_OTHER	21.2846	0.977398	1.09382	0.799428	1.1245	1.0334	1.56842	1.73601	1.11717	0.626759	0.881708
RO003185	65	M	CAUCASIAN_OTHER	24.4097	0.826027	1.12171	1.05161	0.741338	5.21652	0.35857	0.200682	0.990959	1.40171	1.24613
RO003186	58	F	CAUCASIAN_OTHER	19.4677	0.94024	1.35356	1.41689	0.439245		0.358639	0.180115	0.938306	0.751964	1.04225
RO003188	63	F	CAUCASIAN_OTHER	24.1405	0.510829	1.41058	1.09997	1.79766	0.892122	0.379856	0.592217	1.1483	1.35934	0.857414
RO003189	44	F	CAUCASIAN_OTHER	25.0854	0.536566	1	0.799267	1.44164	0.77546	1.83355	1.81823	1.07158	0.605701	0.737918
[truncated: 11,031 more rows]

## Sheet: 6 - mQTL Humans - REDS
Sheet 6	mQTL analysis results of Arginine metabolites in REDS Index
SNP	Metabolite	p-value	Gene	Chromosome	Location	Consequence	Pathway
rs2292214	Asymmetricdimethylarginine	1e-10	NSL1	1	1:212726969-212726969	3_prime_UTR_variant	Arginine
rs11582817	Asymmetricdimethylarginine	1e-16	FLVCR1	1	1:212895916-212895916	downstream_gene_variant	Arginine
rs113316014	Asymmetricdimethylarginine	1e-12	-	1	1:212908603-212908603	intergenic_variant	Arginine
rs6540768	Asymmetricdimethylarginine	1.01e-12	FLVCR1-DT	1	1:212859565-212859565	upstream_gene_variant	Arginine
rs11120038	Asymmetricdimethylarginine	1.02e-09	SPATA45	1	1:212831064-212831064	intron_variant	Arginine
rs6682156	Asymmetricdimethylarginine	1.03e-14	DDAH1	1	1:85497477-85497477	intron_variant,non_coding_transcript_variant	Arginine
rs233099	Asymmetricdimethylarginine	1.23e-08	BCL10-AS1	1	1:85360511-85360511	intron_variant,non_coding_transcript_variant	Arginine
rs1434282	Asymmetricdimethylarginine	1.26e-08	LINC01221	1	1:199041592-199041592	non_coding_transcript_exon_variant	Arginine
rs10863986	Asymmetricdimethylarginine	1.43e-11	BATF3	1	1:212701513-212701513	TF_binding_site_variant	Arginine
rs12744555	Asymmetricdimethylarginine	1.67e-10	TATDN3	1	1:212819451-212819451	downstream_gene_variant	Arginine
rs10919615	Asymmetricdimethylarginine	3.51e-08	LINC01222	1	1:199005775-199005775	downstream_gene_variant	Arginine
rs6871636	Asymmetricdimethylarginine	1.02e-09	NIM1K	5	5:43199765-43199765	intron_variant	Arginine
rs33910990	Asymmetricdimethylarginine	6.12e-10	ZNF131	5	5:43195924-43195924	intron_variant,non_coding_transcript_variant	Arginine
rs112174035	Asymmetricdimethylarginine	1.04e-09	SLC22A16	6	6:110476373-110476373	5_prime_UTR_variant	Arginine
rs12210538	Asymmetricdimethylarginine	2.11e-11	RN7SL617P	6	6:110438805-110438805	missense_variant	Arginine
rs61835134	Asymmetricdimethylarginine	2.6e-08	PFKP	10	10:3096804-3096804	intron_variant,NMD_transcript_variant	Arginine
rs56155296	Larginine	1.22e-12	MED23	6	6:131618925-131618925	intron_variant	Arginine
rs11155072	Larginine	1.4e-08	-	6	6:139513936-139513936	intron_variant,non_coding_transcript_variant	Arginine
rs41286146	Larginine	2.17e-12	ENPP3	6	6:131652439-131652439	upstream_gene_variant	Arginine
rs17788484	Larginine	2.44e-19	ARG1	6	6:131573218-131573218	upstream_gene_variant	Arginine
rs79703741	Larginine	3.24e-12	RNU4-18P	6	6:131638813-131638813	upstream_gene_variant	Arginine
rs2283630	Larginine	2.09e-08	PLAUR	19	19:43660901-43660901	upstream_gene_variant	Arginine
rs2283630	Larginine	2.09e-08	RN7SL368P	19	19:43660901-43660901	upstream_gene_variant	Arginine
rs36072155	Larginine	1.08e-09	MED12	23	23:71142117-71142117	intron_variant,non_coding_transcript_variant	Arginine
rs36072155	Larginine	1.08e-09	NLGN3	23	23:71142117-71142117	intron_variant,non_coding_transcript_variant	Arginine
rs6706925	Lasparagine	1e-13	LINC02245	2	2:64972926-64972926	intron_variant,non_coding_transcript_variant	Arginine
rs7606173	Lasparagine	1.01e-09	BCL11A	2	2:60498316-60498316	intron_variant,non_coding_transcript_variant	Arginine
rs13035578	Lasparagine	1.02e-15	RN7SL211P	2	2:64905525-64905525	regulatory_region_variant	Arginine
rs34203436	Lasparagine	1.02e-09	SLC1A4	2	2:65018400-65018400	intron_variant,non_coding_transcript_variant	Arginine
rs7604893	Lasparagine	1.04e-14	RPL11P1	2	2:64958203-64958203	intron_variant,non_coding_transcript_variant	Arginine
rs35528068	Lasparagine	1.15e-09	LINC02576	2	2:65031181-65031181	non_coding_transcript_exon_variant	Arginine
rs2268479	Lasparagine	1.2e-20	RNU6-548P	2	2:64992576-64992576	intron_variant,non_coding_transcript_variant	Arginine
rs9376091	Lasparagine	1.35e-10	HBS1L	6	6:135098498-135098498	regulatory_region_variant	Arginine
rs1009052	Lasparagine	0	SCGB1D4	11	11:62299679-62299679	upstream_gene_variant	Arginine
rs10437726	Lasparagine	0	ASRGL1	11	11:62340442-62340442	intron_variant	Arginine
rs10437726	Lasparagine	0	-	11	11:62340442-62340442	intron_variant	Arginine
rs10501332	Lasparagine	0	NPM1P35	11	11:62334293-62334293	regulatory_region_variant	Arginine
rs10750974	Lasparagine	0	RCC2P6	11	11:62376129-62376129	intron_variant	Arginine
rs17157227	Lasparagine	0	SCGB1A1	11	11:62402300-62402300	upstream_gene_variant	Arginine
rs12278394	Lasparagine	1.01e-12	AHNAK	11	11:62436264-62436264	intron_variant	Arginine
rs61893722	Lasparagine	1.03e-19	SCGB2A1	11	11:62212944-62212944	downstream_gene_variant	Arginine
rs7940749	Lasparagine	1.05e-09	MACROD1	11	11:64014587-64014587	intron_variant,non_coding_transcript_variant	Arginine
rs7109767	Lasparagine	1.07e-24	SCGB2A2	11	11:62274865-62274865	downstream_gene_variant	Arginine
rs11230977	Lasparagine	1.08e-16	SCGB1D1	11	11:62198151-62198151	downstream_gene_variant	Arginine
rs61893684	Lasparagine	1.1e-09	INCENP	11	11:62157288-62157288	downstream_gene_variant	Arginine
rs12798658	Lasparagine	1.15e-12	SCGB1D2	11	11:62238935-62238935	upstream_gene_variant	Arginine
rs74993433	Lasparagine	1.16e-08	FLRT1	11	11:64052739-64052739	regulatory_region_variant	Arginine
rs79960529	Lasparagine	1.17e-15	LGALS12	11	11:63510920-63510920	intron_variant	Arginine
rs111881901	Lasparagine	1.3e-12	PLAAT5	11	11:63469141-63469141	intron_variant	Arginine
rs151105381	Lasparagine	1.36e-11	TUT1	11	11:62580672-62580672	upstream_gene_variant	Arginine
rs7127472	Lasparagine	1.41e-48	EEF1DP8	11	11:62170186-62170186	downstream_gene_variant	Arginine
rs1801393	Lasparagine	1.44e-08	BEST1	11	11:61955155-61955155	synonymous_variant	Arginine
rs1801393	Lasparagine	1.44e-08	FTH1	11	11:61955155-61955155	synonymous_variant	Arginine
rs10736717	Lasparagine	1.47e-08	LINC02733	11	11:62068646-62068646	intron_variant,non_coding_transcript_variant	Arginine
rs77090834	Lasparagine	1.69e-12	COX8A	11	11:63978069-63978069	downstream_gene_variant	Arginine
rs112561893	Lasparagine	1.79e-09	MTA2	11	11:62588725-62588725	intron_variant	Arginine
rs140903376	Lasparagine	1.79e-08	SLC22A10	11	11:63299406-63299406	intron_variant	Arginine
rs1939773	Lasparagine	1.89e-11	TUBAP7	11	11:63047493-63047493	non_coding_transcript_exon_variant	Arginine
rs148932427	Lasparagine	1.96e-11	EEF1G	11	11:62564399-62564399	intron_variant,non_coding_transcript_variant	Arginine
rs148932427	Lasparagine	1.96e-11	MIR6747	11	11:62564399-62564399	intron_variant,non_coding_transcript_variant	Arginine
rs113640449	Lasparagine	2.29e-10	SLC22A25	11	11:63220882-63220882	intron_variant,NMD_transcript_variant	Arginine
rs174565	Lasparagine	2.45e-09	FADS2	11	11:61824164-61824164	intron_variant,non_coding_transcript_variant	Arginine
rs174565	Lasparagine	2.45e-09	FADS1	11	11:61824164-61824164	intron_variant,non_coding_transcript_variant	Arginine
rs7122950	Lasparagine	2.74e-08	B3GAT3	11	11:62617896-62617896	upstream_gene_variant	Arginine
rs7122950	Lasparagine	2.74e-08	ROM1	11	11:62617896-62617896	upstream_gene_variant	Arginine
rs59103783	Lasparagine	2.79e-08	SLC22A24	11	11:63149042-63149042	upstream_gene_variant	Arginine
rs72927301	Lasparagine	3e-08	UBXN1	11	11:62674081-62674081	downstream_gene_variant	Arginine
rs72927301	Lasparagine	3e-08	LBHD1	11	11:62674081-62674081	downstream_gene_variant	Arginine
rs72927301	Lasparagine	3e-08	UQCC3	11	11:62674081-62674081	downstream_gene_variant	Arginine
rs7386	Lasparagine	3.38e-12	C11orf98	11	11:62662863-62662863	downstream_gene_variant	Arginine
rs7386	Lasparagine	3.38e-12	CSKMT	11	11:62662863-62662863	downstream_gene_variant	Arginine
rs7386	Lasparagine	3.38e-12	SNORA57	11	11:62662863-62662863	downstream_gene_variant	Arginine
rs115008953	Lasparagine	4.34e-08	EML3	11	11:62604049-62604049	splice_region_variant,splice_polypyrimidine_tract_variant,intron_variant,NMD_transcript_variant	Arginine
rs76083469	Lasparagine	4.98e-11	RNU6-45P	11	11:63974419-63974419	upstream_gene_variant	Arginine
rs72931325	Lasparagine	5e-08	CHRM1	11	11:62917449-62917449	intron_variant	Arginine
rs114224613	Lasparagine	8.44e-09	LINC02954	11	11:61066544-61066544	intron_variant,non_coding_transcript_variant	Arginine
rs112727850	Lasparagine	9.3e-10	SLC22A6	11	11:62955219-62955219	intron_variant,non_coding_transcript_variant	Arginine
rs145068070	Lasparagine	9.78e-09	SLC3A2	11	11:62875372-62875372	intron_variant	Arginine
rs61929704	Lasparagine	9.86e-11	PLAAT4	11	11:63545499-63545499	intron_variant,non_coding_transcript_variant	Arginine
rs1770983	Lasparagine	1.02e-15	ASPG	14	14:104095661-104095661	splice_donor_5th_base_variant,intron_variant	Arginine
rs12588393	Lasparagine	1.16e-09	KIF26A	14	14:104137798-104137798	regulatory_region_variant	Arginine
rs12588393	Lasparagine	1.16e-09	KIF26A-DT	14	14:104137798-104137798	regulatory_region_variant	Arginine
rs12588869	Lasparagine	1.42e-11	MIR203B	14	14:104121011-104121011	upstream_gene_variant	Arginine
rs12588869	Lasparagine	1.42e-11	MIR203A	14	14:104121011-104121011	upstream_gene_variant	Arginine
rs11671654	Lasparagine	0	ZNF69	19	19:11903540-11903540	intron_variant	Arginine
rs1561408	Lasparagine	1e-27	ZNF844	19	19:12064568-12064568	regulatory_region_variant	Arginine
rs142553581	Lasparagine	1e-12	ZNF44	19	19:12275430-12275430	intron_variant	Arginine
rs2607454	Lasparagine	1.01e-15	ZNF439	19	19:11846186-11846186	upstream_gene_variant	Arginine
rs4804644	Lasparagine	1.01e-14	ZNF441	19	19:11775360-11775360	intron_variant,NMD_transcript_variant	Arginine
rs2685672	Lasparagine	1.02e-14	ZNF440	19	19:11820298-11820298	intron_variant	Arginine
rs17001768	Lasparagine	1.02e-12	ZNF788P	19	19:12111034-12111034	intron_variant,non_coding_transcript_variant	Arginine
rs17001768	Lasparagine	1.02e-12	RNA5SP467	19	19:12111034-12111034	intron_variant,non_coding_transcript_variant	Arginine
rs17001768	Lasparagine	1.02e-12	ZNF20	19	19:12111034-12111034	intron_variant,non_coding_transcript_variant	Arginine
rs12972608	Lasparagine	1.05e-08	ZNF563	19	19:12327721-12327721	intron_variant	Arginine
rs62109813	Lasparagine	1.05e-26	ZNF433-AS1	19	19:12024166-12024166	intron_variant,non_coding_transcript_variant	Arginine
rs62109813	Lasparagine	1.05e-26	ZNF433	19	19:12024166-12024166	intron_variant,non_coding_transcript_variant	Arginine
rs62109813	Lasparagine	1.05e-26	RNA5SP465	19	19:12024166-12024166	intron_variant,non_coding_transcript_variant	Arginine
rs8104495	Lasparagine	1.1e-35	RNA5SP466	19	19:12065286-12065286	upstream_gene_variant	Arginine
rs8113106	Lasparagine	1.11e-62	ZNF700	19	19:11929468-11929468	intron_variant	Arginine
rs34095709	Lasparagine	1.11e-17	ZNF823	19	19:11725662-11725662	intron_variant	Arginine
rs112461446	Lasparagine	1.14e-10	Y_RNA	19	19:12090144-12090144	upstream_gene_variant	Arginine
rs279142	Lasparagine	1.19e-23	ZNF763	19	19:11979950-11979950	downstream_gene_variant	Arginine
rs12983092	Lasparagine	1.21e-09	ZNF887P	19	19:11656862-11656862	downstream_gene_variant	Arginine
rs431393	Lasparagine	1.23e-24	ZNF491	19	19:11801891-11801891	intron_variant	Arginine
rs113033627	Lasparagine	1.25e-08	ZNF878	19	19:12055554-12055554	upstream_gene_variant	Arginine
rs8109178	Lasparagine	1.34e-18	ZNF625	19	19:12154318-12154318	intron_variant	Arginine
rs11672836	Lasparagine	1.37e-13	RSL24D1P8	19	19:12101681-12101681	downstream_gene_variant	Arginine
rs17706051	Lasparagine	1.38e-09	RPS29P23	19	19:12373771-12373771	downstream_gene_variant	Arginine
rs113737643	Lasparagine	1.39e-16	ZNF136	19	19:12193739-12193739	downstream_gene_variant	Arginine
rs4804669	Lasparagine	1.42e-08	ZNF799	19	19:12391643-12391643	missense_variant	Arginine
rs79988126	Lasparagine	1.65e-14	RPL17P47	19	19:12137813-12137813	downstream_gene_variant	Arginine
rs140560443	Lasparagine	1.79e-08	ZNF442	19	19:12362967-12362967	intron_variant	Arginine
rs139954428	Lasparagine	3.04e-13	RNA5SP464	19	19:11996168-11996168	intron_variant,non_coding_transcript_variant	Arginine
rs74814996	Lasparagine	3.66e-10	HNRNPA1P10	19	19:11667080-11667080	regulatory_region_variant	Arginine
rs114693890	Lasparagine	6.26e-09	PDE4A	19	19:10426136-10426136	intron_variant	Arginine
rs3811444	Laspartate	1.96e-11	TRIM58	1	1:247876149-247876149	missense_variant	Arginine
rs4671393	Laspartate	1.17e-11	BCL11A	2	2:60493816-60493816	intron_variant	Arginine
rs34164109	Laspartate	1.05e-10	HBS1L	6	6:135100038-135100038	intron_variant	Arginine
rs13254911	Laspartate	0	-	8	8:144503352-144503352	upstream_gene_variant	Arginine
rs13254911	Laspartate	0	GPT	8	8:144503352-144503352	upstream_gene_variant	Arginine
rs13254911	Laspartate	0	PPP1R16A	8	8:144503352-144503352	upstream_gene_variant	Arginine
rs2101039	Laspartate	0	MFSD3	8	8:144504947-144504947	non_coding_transcript_exon_variant	Arginine
rs4244610	Laspartate	0	RECQL4	8	8:144512131-144512131	downstream_gene_variant	Arginine
rs2735958	Laspartate	1e-11	ZNF250	8	8:144879762-144879762	3_prime_UTR_variant	Arginine
rs4925811	Laspartate	1.02e-221	ARHGAP39	8	8:144577063-144577063	intron_variant	Arginine
rs2170096	Laspartate	1.02e-22	ZFTRAF1	8	8:144447145-144447145	downstream_gene_variant	Arginine
rs2170096	Laspartate	1.02e-22	TONSL	8	8:144447145-144447145	downstream_gene_variant	Arginine
rs4532636	Laspartate	1.03e-150	Metazoa_SRP	8	8:144679038-144679038	intron_variant	Arginine
rs13273326	Laspartate	1.04e-17	VPS28	8	8:144431423-144431423	upstream_gene_variant	Arginine
rs13273326	Laspartate	1.04e-17	MIR6893	8	8:144431423-144431423	upstream_gene_variant	Arginine
rs59083907	Laspartate	1.08e-08	ZNF251	8	8:144726658-144726658	intron_variant	Arginine
rs4925825	Laspartate	1.09e-222	FOXH1	8	8:144477389-144477389	upstream_gene_variant	Arginine
rs4925825	Laspartate	1.09e-222	KIFC2	8	8:144477389-144477389	upstream_gene_variant	Arginine
rs140267517	Laspartate	1.1e-08	RPL8	8	8:144794258-144794258	upstream_gene_variant	Arginine
rs140267517	Laspartate	1.1e-08	ZNF517	8	8:144794258-144794258	upstream_gene_variant	Arginine
rs140267517	Laspartate	1.1e-08	MIR6850	8	8:144794258-144794258	upstream_gene_variant	Arginine
rs736676	Laspartate	1.11e-13	CPSF1	8	8:144413936-144413936	upstream_gene_variant	Arginine
rs736676	Laspartate	1.11e-13	SLC39A4	8	8:144413936-144413936	upstream_gene_variant	Arginine
rs4925832	Laspartate	1.13e-91	C8orf82	8	8:144531328-144531328	intron_variant	Arginine
rs4925832	Laspartate	1.13e-91	LRRC24	8	8:144531328-144531328	intron_variant	Arginine
rs2620644	Laspartate	1.14e-33	TMEM276	8	8:144464965-144464965	5_prime_UTR_variant	Arginine
rs2229315	Laspartate	1.14e-16	TONSL-AS1	8	8:144440024-144440024	downstream_gene_variant	Arginine
rs80106055	Laspartate	1.19e-09	LRRC14	8	8:144524688-144524688	downstream_gene_variant	Arginine
rs2736646	Laspartate	1.2e-11	ZNF7	8	8:144851716-144851716	downstream_gene_variant	Arginine
rs2736646	Laspartate	1.2e-11	COMMD5	8	8:144851716-144851716	downstream_gene_variant	Arginine
rs113268660	Laspartate	1.36e-09	ZNF34	8	8:144786038-144786038	downstream_gene_variant	Arginine
rs113268660	Laspartate	1.36e-09	RN7SL395P	8	8:144786038-144786038	downstream_gene_variant	Arginine
rs2978389	Laspartate	1.63e-12	ZNF16	8	8:144929057-144929057	downstream_gene_variant	Arginine
rs10792345	Laspartate	1.09e-08	ASRGL1	11	11:62355152-62355152	intron_variant,NMD_transcript_variant	Arginine
rs7947070	Laspartate	1.14e-13	SCGB1A1	11	11:62405366-62405366	intron_variant	Arginine
rs35105438	Laspartate	1.26e-16	RCC2P6	11	11:62367324-62367324	upstream_gene_variant	Arginine
rs55676140	Laspartate	1.28e-08	NPM1P35	11	11:62326477-62326477	regulatory_region_variant	Arginine
rs2178259	Laspartate	1.32e-08	SCGB1D4	11	11:62302067-62302067	upstream_gene_variant	Arginine
rs6503094	Laspartate	1.19e-11	PFAS	17	17:8254955-8254955	intron_variant,NMD_transcript_variant	Arginine
rs4792621	Laspartate	3.66e-08	CTC1	17	17:8234419-8234419	intron_variant,NMD_transcript_variant	Arginine
rs7409457	Laspartate	1.19e-08	SYCE2	19	19:12909727-12909727	intron_variant	Arginine
rs7409457	Laspartate	1.19e-08	GCDH	19	19:12909727-12909727	intron_variant	Arginine
rs1010222	Laspartate	1.23e-08	FARSA	19	19:12937794-12937794	upstream_gene_variant	Arginine
rs1010222	Laspartate	1.23e-08	CALR	19	19:12937794-12937794	upstream_gene_variant	Arginine
rs1010222	Laspartate	1.23e-08	FARSA-AS1	19	19:12937794-12937794	upstream_gene_variant	Arginine
rs1010222	Laspartate	1.23e-08	MIR6515	19	19:12937794-12937794	upstream_gene_variant	Arginine
rs12151303	Laspartate	1.24e-09	RPS6P25	19	19:12895873-12895873	upstream_gene_variant	Arginine
rs10412055	Laspartate	1.44e-08	DAND5	19	19:12964351-12964351	upstream_gene_variant	Arginine
rs2965220	Laspartate	2.16e-08	RAD23A	19	19:12942311-12942311	upstream_gene_variant	Arginine
rs1799918	Laspartate	2.47e-10	KLF1	19	19:12891586-12891586	intron_variant	Arginine
rs8100892	Laspartate	2.71e-08	ZNF763	19	19:11971448-11971448	intron_variant	Arginine
rs11085797	Laspartate	3.61e-08	ZNF69	19	19:11886795-11886795	upstream_gene_variant	Arginine
rs11085797	Laspartate	3.61e-08	ZNF439	19	19:11886795-11886795	upstream_gene_variant	Arginine
rs7508225	Laspartate	4.02e-09	MIR5695	19	19:12922037-12922037	downstream_gene_variant	Arginine
rs7425115	LCitrulline	1e-08	LANCL1-AS1	2	2:210388578-210388578	intron_variant,non_coding_transcript_variant	Arginine
rs1027902	LCitrulline	1.08e-08	LANCL1	2	2:210422641-210422641	downstream_gene_variant	Arginine
rs6725303	LCitrulline	1.15e-08	CPS1	2	2:210489303-210489303	intron_variant	Arginine
rs2287424	LCitrulline	1.64e-08	-	2	2:210461485-210461485	regulatory_region_variant	Arginine
rs2287599	LCitrulline	4.49e-09	CPS1-IT1	2	2:210616533-210616533	synonymous_variant	Arginine
rs1215991	LCitrulline	1.63e-08	ASS1	9	9:130455417-130455417	intron_variant	Arginine
rs7850549	LCitrulline	3.61e-08	HMCN2	9	9:130416055-130416055	intron_variant	Arginine
rs17744107	LCitrulline	1.63e-08	GLP2R	17	17:9892418-9892418	downstream_gene_variant	Arginine
rs17744107	LCitrulline	1.63e-08	RCVRN	17	17:9892418-9892418	downstream_gene_variant	Arginine
rs12733196	N1Acetylspermidine	1.08e-14	TRIM58	1	1:247884266-247884266	downstream_gene_variant	Arginine
rs72761048	N1Acetylspermidine	1.15e-14	OR2W3	1	1:247894765-247894765	upstream_gene_variant	Arginine
rs9787016	N1Acetylspermidine	1.64e-08	FLVCR1	1	1:212865897-212865897	intron_variant,non_coding_transcript_variant	Arginine
rs10493396	N1Acetylspermidine	2.03e-08	PDE4B	1	1:66081529-66081529	intron_variant,non_coding_transcript_variant	Arginine
rs7544567	N1Acetylspermidine	2.9e-08	FLVCR1-DT	1	1:212855495-212855495	downstream_gene_variant	Arginine
rs7524203	N1Acetylspermidine	4.11e-08	SPATA45	1	1:212838470-212838470	intron_variant	Arginine
rs11204520	N1Acetylspermidine	9.49e-10	OR11L1	1	1:247843687-247843687	upstream_gene_variant	Arginine
rs4671393	N1Acetylspermidine	1.49e-10	BCL11A	2	2:60493816-60493816	intron_variant	Arginine
rs653513	N1Acetylspermidine	1.11e-08	-	6	6:139521462-139521462	intron_variant,non_coding_transcript_variant	Arginine
rs12677618	N1Acetylspermidine	1.13e-11	SLC45A4	8	8:141291925-141291925	intron_variant,non_coding_transcript_variant	Arginine
rs73715866	N1Acetylspermidine	9.87e-11	LINC01300	8	8:141347317-141347317	downstream_gene_variant	Arginine
rs4838735	N1Acetylspermidine	1.05e-08	PAOX	10	10:133382797-133382797	downstream_gene_variant	Arginine
rs28847895	N1Acetylspermidine	1.12e-08	FAM222B	17	17:28845502-28845502	upstream_gene_variant	Arginine
rs9914988	N1Acetylspermidine	1.18e-09	ERAL1	17	17:28856086-28856086	upstream_gene_variant	Arginine
rs28448745	N1Acetylspermidine	1.23e-08	MIR451B	17	17:28861278-28861278	downstream_gene_variant	Arginine
rs28448745	N1Acetylspermidine	1.23e-08	MIR451A	17	17:28861278-28861278	downstream_gene_variant	Arginine
rs28448745	N1Acetylspermidine	1.23e-08	MIR4732	17	17:28861278-28861278	downstream_gene_variant	Arginine
rs28448745	N1Acetylspermidine	1.23e-08	MIR144	17	17:28861278-28861278	downstream_gene_variant	Arginine
rs8066347	N1Acetylspermidine	2e-08	PHF12	17	17:28917455-28917455	splice_region_variant,splice_polypyrimidine_tract_variant,intron_variant,NMD_transcript_variant	Arginine
rs12947849	N1Acetylspermidine	2.65e-08	DHRS13	17	17:28898381-28898381	upstream_gene_variant	Arginine
rs12947849	N1Acetylspermidine	2.65e-08	FLOT2	17	17:28898381-28898381	upstream_gene_variant	Arginine
rs3181215	N1Acetylspermidine	8.15e-09	TRAF4	17	17:28750313-28750313	upstream_gene_variant	Arginine
rs1741313	N1Acetylspermidine	1.23e-09	SMOX	20	20:4173445-4173445	regulatory_region_variant	Arginine
rs1321307	N1Acetylspermidine	1.92e-10	LINC01433	20	20:4189336-4189336	downstream_gene_variant	Arginine
rs148381953	N1Acetylspermidine	1.21e-25	MOV10L1	22	22:50123655-50123655	intron_variant,NMD_transcript_variant	Arginine
rs142384028	N1Acetylspermidine	1.25e-30	TUBGCP6	22	22:50227434-50227434	upstream_gene_variant	Arginine
rs149932269	N1Acetylspermidine	1.45e-17	PANX2	22	22:50179616-50179616	downstream_gene_variant	Arginine
rs147947836	N1Acetylspermidine	1.92e-24	MLC1	22	22:50081553-50081553	intron_variant	Arginine
rs79496165	N1Acetylspermidine	2.05e-09	PPP6R2	22	22:50370577-50370577	intron_variant	Arginine
rs142133008	N1Acetylspermidine	3.21e-31	SELENOO	22	22:50215083-50215083	downstream_gene_variant	Arginine
rs143617749	N1Acetylspermidine	3.21e-31	SELENOO-AS1	22	22:50214249-50214249	upstream_gene_variant	Arginine
rs142254988	N1Acetylspermidine	3.25e-17	TTLL8	22	22:50035810-50035810	intron_variant	Arginine
rs141303849	N1Acetylspermidine	3.68e-23	DENND6B	22	22:50316680-50316680	intron_variant,non_coding_transcript_variant	Arginine
rs61748567	N1Acetylspermidine	4.1e-34	HDAC10	22	22:50246903-50246903	missense_variant	Arginine
rs61748567	N1Acetylspermidine	4.1e-34	MAPK12	22	22:50246903-50246903	missense_variant	Arginine
rs188166428	N1Acetylspermidine	5.14e-12	SBF1	22	22:50470437-50470437	intron_variant,non_coding_transcript_variant	Arginine
rs184568395	N1Acetylspermidine	6.94e-29	PLXNB2	22	22:50282445-50282445	upstream_gene_variant	Arginine
rs28370190	N1Acetylspermidine	1.08e-08	FUNDC2	23	23:155023548-155023548	upstream_gene_variant	Arginine
rs28370190	N1Acetylspermidine	1.08e-08	F8	23	23:155023548-155023548	upstream_gene_variant	Arginine
rs12395061	N1Acetylspermidine	1.31e-08	GAB3	23	23:154677243-154677243	downstream_gene_variant	Arginine
rs12006970	N1Acetylspermidine	1.32e-08	PLXNA3	23	23:154480379-154480379	downstream_gene_variant	Arginine
rs12006970	N1Acetylspermidine	1.32e-08	UBL4A	23	23:154480379-154480379	downstream_gene_variant	Arginine
rs12006970	N1Acetylspermidine	1.32e-08	LAGE3	23	23:154480379-154480379	downstream_gene_variant	Arginine
rs1050828	N1Acetylspermidine	1.32e-12	G6PD	23	23:154536002-154536002	3_prime_UTR_variant,NMD_transcript_variant	Arginine
rs116109691	N1Acetylspermidine	1.35e-08	ATP6AP1	23	23:154430512-154430512	intron_variant,NMD_transcript_variant	Arginine
rs116109691	N1Acetylspermidine	1.35e-08	ATP6AP1-DT	23	23:154430512-154430512	intron_variant,NMD_transcript_variant	Arginine
rs116785113	N1Acetylspermidine	1.5e-08	RPL10	23	23:154399645-154399645	downstream_gene_variant	Arginine
rs116785113	N1Acetylspermidine	1.5e-08	DNASE1L1	23	23:154399645-154399645	downstream_gene_variant	Arginine
rs116785113	N1Acetylspermidine	1.5e-08	SNORA70	23	23:154399645-154399645	downstream_gene_variant	Arginine
rs7063597	N1Acetylspermidine	1.57e-11	OR3B1P	23	23:154663327-154663327	upstream_gene_variant	Arginine
rs115712917	N1Acetylspermidine	2.05e-08	GDI1	23	23:154440632-154440632	upstream_gene_variant	Arginine
rs115712917	N1Acetylspermidine	2.05e-08	FAM50A	23	23:154440632-154440632	upstream_gene_variant	Arginine
rs762516	N1Acetylspermidine	2.06e-11	IKBKG	23	23:154536448-154536448	intron_variant	Arginine
rs183182105	N1Acetylspermidine	2.16e-08	TAFAZZIN	23	23:154426613-154426613	downstream_gene_variant	Arginine
rs9887158	N1Acetylspermidine	2.2e-08	FAM3A	23	23:154514420-154514420	intron_variant,NMD_transcript_variant	Arginine
rs115709298	N1Acetylspermidine	2.33e-08	TKTL1	23	23:154334755-154334755	downstream_gene_variant	Arginine
rs141683532	N1Acetylspermidine	2.83e-08	OPN1MW2	23	23:154227024-154227024	intron_variant	Arginine
rs183132698	N1Acetylspermidine	4.38e-08	FLNA	23	23:154353251-154353251	intron_variant,NMD_transcript_variant	Arginine
rs5987002	N1Acetylspermidine	6.38e-09	CTAG2	23	23:154649096-154649096	downstream_gene_variant	Arginine
rs5987002	N1Acetylspermidine	6.38e-09	IKBKGP1	23	23:154649096-154649096	downstream_gene_variant	Arginine
rs13263831	N1Acetylspermine	1.08e-09	SLC45A4	8	8:141296924-141296924	intron_variant	Arginine
rs13263831	N1Acetylspermine	1.08e-09	-	8	8:141296924-141296924	intron_variant	Arginine
rs60600890	N1Acetylspermine	1.16e-09	LINC01300	8	8:141343239-141343239	intron_variant,non_coding_transcript_variant	Arginine
rs34463965	N1Acetylspermine	4.65e-08	DENND3	8	8:141195209-141195209	3_prime_UTR_variant	Arginine
rs11101696	N1Acetylspermine	1.33e-11	CALY	10	10:133333590-133333590	intron_variant	Arginine
rs74164173	N1Acetylspermine	1.52e-09	MTG1	10	10:133390126-133390126	upstream_gene_variant	Arginine
rs74164173	N1Acetylspermine	1.52e-09	PAOX	10	10:133390126-133390126	upstream_gene_variant	Arginine
rs189935011	N1Acetylspermine	1.94e-10	OR6L2P	10	10:133435998-133435998	upstream_gene_variant	Arginine
rs41283317	N1Acetylspermine	2.13e-09	ADAM8	10	10:133275573-133275573	missense_variant	Arginine
rs41283317	N1Acetylspermine	2.13e-09	TUBGCP2	10	10:133275573-133275573	missense_variant	Arginine
rs12355950	N1Acetylspermine	4.51e-11	ZNF511	10	10:133310905-133310905	downstream_gene_variant	Arginine
rs78010598	N1Acetylspermine	5.45e-10	PRAP1	10	10:133351093-133351093	intron_variant	Arginine
rs78010598	N1Acetylspermine	5.45e-10	FUOM	10	10:133351093-133351093	intron_variant	Arginine
rs74035510	N1Acetylspermine	8.52e-09	ZFPM1	16	16:88501732-88501732	intron_variant	Arginine
rs7885619	N1Acetylspermine	1.07e-11	GAB3	23	23:154732442-154732442	intron_variant	Arginine
rs12393550	N1Acetylspermine	1.12e-08	G6PD	23	23:154530445-154530445	downstream_gene_variant	Arginine
rs113124160	N1Acetylspermine	1.44e-08	FAM3A	23	23:154506441-154506441	3_prime_UTR_variant	Arginine
rs7063597	N1Acetylspermine	1.45e-12	OR3B1P	23	23:154663327-154663327	upstream_gene_variant	Arginine
rs151161250	N1Acetylspermine	2.31e-08	F8	23	23:155006140-155006140	intron_variant	Arginine
rs5987002	N1Acetylspermine	2.44e-08	IKBKGP1	23	23:154649096-154649096	downstream_gene_variant	Arginine
rs5987002	N1Acetylspermine	2.44e-08	CTAG2	23	23:154649096-154649096	downstream_gene_variant	Arginine
rs762517	N1Acetylspermine	2.7e-10	IKBKG	23	23:154536519-154536519	intron_variant	Arginine
rs28844711	N1Acetylspermine	3.64e-08	RN7SL697P	23	23:154498486-154498486	upstream_gene_variant	Arginine
rs28370190	N1Acetylspermine	4.77e-08	FUNDC2	23	23:155023548-155023548	upstream_gene_variant	Arginine
rs141235526	N1Acetylspermine	5.06e-09	LAGE3	23	23:154476920-154476920	downstream_gene_variant	Arginine
rs141235526	N1Acetylspermine	5.06e-09	PLXNA3	23	23:154476920-154476920	downstream_gene_variant	Arginine
rs12006970	N1Acetylspermine	6.26e-09	UBL4A	23	23:154480379-154480379	downstream_gene_variant	Arginine
rs17052130	N1Acetylspermine	6.84e-09	TMLHE	23	23:155675419-155675419	intron_variant	Arginine
rs17052130	N1Acetylspermine	6.84e-09	SPRY3	23	23:155675419-155675419	intron_variant	Arginine
rs17052030	N1Acetylspermine	8.05e-09	RAB39B	23	23:155258990-155258990	3_prime_UTR_variant	Arginine
rs113165835	NAcetylLornithine	1e-15	ALMS1	2	2:73627018-73627018	downstream_gene_variant	Arginine
rs113165835	NAcetylLornithine	1e-15	-	2	2:73627018-73627018	downstream_gene_variant	Arginine
rs13022837	NAcetylLornithine	1.01e-50	ALMS1P1	2	2:73685440-73685440	downstream_gene_variant	Arginine
rs12992607	NAcetylLornithine	1.03e-56	TPRKB	2	2:73732833-73732833	intron_variant,non_coding_transcript_variant	Arginine
rs368575921	NAcetylLornithine	1.04e-46	ALMS1-IT1	2	2:73463756-73463756	intron_variant	Arginine
rs6740173	NAcetylLornithine	1.05e-72	RPSAP28	2	2:73375138-73375138	intron_variant,non_coding_transcript_variant	Arginine
rs6546819	NAcetylLornithine	1.06e-12	RNU6-111P	2	2:73303228-73303228	downstream_gene_variant	Arginine
rs1036114	NAcetylLornithine	1.08e-21	STAMBP	2	2:73843420-73843420	intron_variant	Arginine
rs4328656	NAcetylLornithine	1.1e-19	NAT8	2	2:73640333-73640333	regulatory_region_variant	Arginine
rs75299406	NAcetylLornithine	1.14e-09	SMYD5	2	2:73225232-73225232	downstream_gene_variant	Arginine
rs75299406	NAcetylLornithine	1.14e-09	PRADC1	2	2:73225232-73225232	downstream_gene_variant	Arginine
rs7597302	NAcetylLornithine	1.17e-104	C2orf78	2	2:73810004-73810004	intron_variant	Arginine
rs10176602	NAcetylLornithine	1.2e-08	ACTG2	2	2:73893658-73893658	intron_variant	Arginine
rs17434634	NAcetylLornithine	1.22e-54	NAT8B	2	2:73695799-73695799	downstream_gene_variant	Arginine
rs28494633	NAcetylLornithine	1.38e-09	NOTO	2	2:73215060-73215060	intron_variant	Arginine
rs2231433	NAcetylLornithine	1.45e-10	CCT7	2	2:73249729-73249729	intron_variant	Arginine
rs2231433	NAcetylLornithine	1.45e-10	FBXO41	2	2:73249729-73249729	intron_variant	Arginine
rs2685277	NAcetylLornithine	1.72e-08	DUSP11	2	2:73783138-73783138	upstream_gene_variant	Arginine
rs3794953	NAcetylLornithine	1.01e-11	CNDP2	18	18:74513284-74513284	downstream_gene_variant	Arginine
rs35375873	Ornithine	1.36e-08	NIM1K	5	5:43190545-43190545	upstream_gene_variant	Arginine
rs35375873	Ornithine	1.36e-08	ZNF131	5	5:43190545-43190545	upstream_gene_variant	Arginine
rs145108385	Ornithine	2.59e-08	ANXA2R-OT1	5	5:43054645-43054645	intron_variant,non_coding_transcript_variant	Arginine
rs145108385	Ornithine	2.59e-08	ANXA2R-AS1	5	5:43054645-43054645	intron_variant,non_coding_transcript_variant	Arginine
rs75902664	Ornithine	2.19e-08	SLC7A2	8	8:17569677-17569677	3_prime_UTR_variant	Arginine
rs17666239	Ornithine	1.08e-10	SLC38A4	12	12:46800974-46800974	intron_variant	Arginine
rs17666239	Ornithine	1.08e-10	SLC38A4-AS1	12	12:46800974-46800974	intron_variant	Arginine
rs77777887	Ornithine	2.04e-10	-	12	12:46787098-46787098	intron_variant	Arginine
rs11085825	Ornithine	1.52e-08	RPS6P25	19	19:12896644-12896644	downstream_gene_variant	Arginine
rs11085825	Ornithine	1.52e-08	GCDH	19	19:12896644-12896644	downstream_gene_variant	Arginine
rs11085825	Ornithine	1.52e-08	SYCE2	19	19:12896644-12896644	downstream_gene_variant	Arginine
rs8110787	Ornithine	3.69e-08	KLF1	19	19:12888644-12888644	upstream_gene_variant	Arginine
rs6540769	Putrescine	1.01e-08	FLVCR1	1	1:212880478-212880478	intron_variant	Arginine
rs3811444	Putrescine	1.28e-10	TRIM58	1	1:247876149-247876149	missense_variant	Arginine
rs10864009	Putrescine	1.99e-09	FLVCR1-DT	1	1:212861014-212861014	upstream_gene_variant	Arginine
rs4951643	Putrescine	2.36e-09	SPATA45	1	1:212837247-212837247	intron_variant	Arginine
rs10107173	Putrescine	1.05e-08	SLC45A4	8	8:141288785-141288785	intron_variant,non_coding_transcript_variant	Arginine
rs10107173	Putrescine	1.05e-08	-	8	8:141288785-141288785	intron_variant,non_coding_transcript_variant	Arginine
rs1050828	Putrescine	1.41e-09	G6PD	23	23:154536002-154536002	3_prime_UTR_variant,NMD_transcript_variant	Arginine
rs7063597	Putrescine	2.77e-08	OR3B1P	23	23:154663327-154663327	upstream_gene_variant	Arginine
rs11204530	Spermidine	1.07e-08	TRIM58	1	1:247868464-247868464	intron_variant	Arginine
rs11759553	Spermidine	1.22e-11	HBS1L	6	6:135101158-135101158	regulatory_region_variant	Arginine
rs13281845	Spermidine	1.01e-08	-	8	8:141223720-141223720	intron_variant	Arginine
rs13281845	Spermidine	1.01e-08	SLC45A4	8	8:141223720-141223720	intron_variant	Arginine
rs73715866	Spermidine	4.34e-12	LINC01300	8	8:141347317-141347317	downstream_gene_variant	Arginine
rs299725	Spermidine	4.51e-08	CTIF	18	18:48642874-48642874	intron_variant	Arginine
rs142516556	Spermidine	1.01e-08	GAB3	23	23:154709359-154709359	intron_variant	Arginine
rs141235526	Spermidine	1.12e-15	PLXNA3	23	23:154476920-154476920	downstream_gene_variant	Arginine
rs141235526	Spermidine	1.12e-15	LAGE3	23	23:154476920-154476920	downstream_gene_variant	Arginine
rs5987022	Spermidine	1.13e-09	DKC1	23	23:154769420-154769420	intron_variant,non_coding_transcript_variant	Arginine
rs5987022	Spermidine	1.13e-09	SNORA36A	23	23:154769420-154769420	intron_variant,non_coding_transcript_variant	Arginine
rs5987022	Spermidine	1.13e-09	MIR664B	23	23:154769420-154769420	intron_variant,non_coding_transcript_variant	Arginine
rs149173884	Spermidine	1.13e-12	TMLHE	23	23:155534956-155534956	intron_variant	Arginine
rs149173884	Spermidine	1.13e-12	TMLHE-AS1	23	23:155534956-155534956	intron_variant	Arginine
rs5987002	Spermidine	1.21e-13	CTAG2	23	23:154649096-154649096	downstream_gene_variant	Arginine
rs5987002	Spermidine	1.21e-13	IKBKGP1	23	23:154649096-154649096	downstream_gene_variant	Arginine
rs5987239	Spermidine	1.28e-10	TKTL1	23	23:154305217-154305217	5_prime_UTR_variant	Arginine
rs114839120	Spermidine	1.33e-09	EMD	23	23:154381598-154381598	downstream_gene_variant	Arginine
rs115202723	Spermidine	1.43e-08	FAM50A	23	23:154449430-154449430	upstream_gene_variant	Arginine
rs115202723	Spermidine	1.43e-08	MIR6858	23	23:154449430-154449430	upstream_gene_variant	Arginine
rs151161250	Spermidine	1.43e-15	F8	23	23:155006140-155006140	intron_variant	Arginine
rs61741041	Spermidine	1.44e-08	FLNA	23	23:154357459-154357459	regulatory_region_variant	Arginine
rs12006970	Spermidine	1.55e-12	UBL4A	23	23:154480379-154480379	downstream_gene_variant	Arginine
rs139218183	Spermidine	1.63e-12	VBP1	23	23:155233541-155233541	intron_variant	Arginine
rs28470352	Spermidine	1.63e-09	G6PD	23	23:154525272-154525272	intron_variant	Arginine
rs41362344	Spermidine	1.7e-09	MTCP1	23	23:155146797-155146797	intron_variant,non_coding_transcript_variant	Arginine
rs183182105	Spermidine	1.81e-10	TAFAZZIN	23	23:154426613-154426613	downstream_gene_variant	Arginine
rs183182105	Spermidine	1.81e-10	ATP6AP1	23	23:154426613-154426613	downstream_gene_variant	Arginine
rs183182105	Spermidine	1.81e-10	ATP6AP1-DT	23	23:154426613-154426613	downstream_gene_variant	Arginine
rs138088188	Spermidine	1.87e-14	CLIC2	23	23:155323308-155323308	intron_variant,non_coding_transcript_variant	Arginine
rs146461515	Spermidine	1.96e-08	MECP2	23	23:154138628-154138628	regulatory_region_variant	Arginine
rs112877021	Spermidine	2.29e-15	FUNDC2	23	23:155051464-155051464	intron_variant,non_coding_transcript_variant	Arginine
rs113124160	Spermidine	2.3e-13	FAM3A	23	23:154506441-154506441	3_prime_UTR_variant	Arginine
rs111479144	Spermidine	2.34e-08	SH3KBP1	23	23:19872835-19872835	intron_variant,NMD_transcript_variant	Arginine
rs146728107	Spermidine	2.62e-08	GDI1	23	23:154445766-154445766	upstream_gene_variant	Arginine
rs73573488	Spermidine	2.85e-08	IKBKG	23	23:154542910-154542910	upstream_gene_variant	Arginine
rs17052130	Spermidine	3.15e-14	SPRY3	23	23:155675419-155675419	intron_variant	Arginine
rs28844711	Spermidine	3.32e-13	RN7SL697P	23	23:154498486-154498486	upstream_gene_variant	Arginine
rs17052030	Spermidine	4.45e-14	RAB39B	23	23:155258990-155258990	3_prime_UTR_variant	Arginine
rs7063597	Spermidine	4.63e-20	OR3B1P	23	23:154663327-154663327	upstream_gene_variant	Arginine
rs5987027	Spermidine	4.73e-08	MPP1	23	23:154785832-154785832	intron_variant	Arginine
rs116301817	Spermidine	5.3e-10	DNASE1L1	23	23:154398354-154398354	downstream_gene_variant	Arginine
rs116301817	Spermidine	5.3e-10	RPL10	23	23:154398354-154398354	downstream_gene_variant	Arginine
rs116301817	Spermidine	5.3e-10	SNORA70	23	23:154398354-154398354	downstream_gene_variant	Arginine
rs141683532	Spermidine	9.54e-11	OPN1MW2	23	23:154227024-154227024	intron_variant	Arginine
rs12117966	Spermine	1.01e-13	TRIM58	1	1:247869865-247869865	intron_variant	Arginine
rs111607747	Spermine	1.77e-08	ASB3	2	2:53759561-53759561	intron_variant,non_coding_transcript_variant	Arginine
rs2692519	Spermine	4.26e-08	ERLEC1	2	2:53808237-53808237	intron_variant,non_coding_transcript_variant	Arginine
rs6556886	Spermine	1.2e-51	RHOBTB3	5	5:95827745-95827745	downstream_gene_variant	Arginine
rs2546197	Spermine	1.28e-09	GGCTP1	5	5:95836577-95836577	regulatory_region_variant	Arginine
rs2546197	Spermine	1.28e-09	LINC01554	5	5:95836577-95836577	regulatory_region_variant	Arginine
rs10067881	Spermine	1.35e-46	GLRX	5	5:95826771-95826771	downstream_gene_variant	Arginine
rs10043782	Spermine	1.36e-09	ELL2	5	5:95930270-95930270	regulatory_region_variant	Arginine
rs72785446	Spermine	2.12e-13	MIR583HG	5	5:96050850-96050850	intron_variant,non_coding_transcript_variant	Arginine
rs6592965	Spermine	1.33e-10	IKZF1	7	7:50360284-50360284	intron_variant	Arginine
rs72805692	Spermine	1.61e-08	HK1	10	10:69339353-69339353	intron_variant	Arginine
rs11087622	Spermine	0	SMOX	20	20:4166428-4166428	intron_variant	Arginine
rs13040038	Spermine	0	-	20	20:4162162-4162162	TF_binding_site_variant	Arginine
rs1321307	Spermine	0	LINC01433	20	20:4189336-4189336	downstream_gene_variant	Arginine
rs62212655	Spermine	1.07e-47	ADRA1D	20	20:4217031-4217031	downstream_gene_variant	Arginine

## Sheet: 7 - mQTL by Ancestry
Sheet 7	Genetic ancestry effects in mQTL analysis results of Arginine metabolites in REDS Index
rsid	Metabolite	Population	POS_b37	POS	ID	ALT	REF	MAF	BETA	SE	Location_b38	Location	Allele	Consequence	IMPACT	SYMBOL	Gene	Feature_type	Feature	BIOTYPE	AFR_AF	AFR_beta	AFR_SE	AFR_p	ASN_AF	ASN_beta	ASN_SE	ASN_p	EUR_AF	EUR_beta	EUR_SE	EUR_p	HIS_AF	HIS_beta	HIS_SE	HIS_p	EXON	INTRON	HGVSc	HGVSp	cDNA_position	CDS_position	Protein_position	Amino_acids	Codons	Existing_variation	DISTANCE	STRAND	FLAGS
rs1050828	Creatine	ALL	23	153764217	rs1050828	T	C	0.0148519	-0.397086	0.0426381	1.24359e-20	X:154536002-154536002	T	upstream_gene_variant	MODIFIER	G6PD	ENSG00000160211	Transcript	ENST00000489497.1	retained_intron	0.104752	0.404794	0.0478331	2.61414e-17	NA	NA	NA	NA	NA	NA	NA	NA	0.0189744	0.303985	0.129626	0.0190229	-	-	-	-	-	-	-	-	-	rs1050828,CM880029,COSV63703414	1809	-1	-
rs1050828	Creatine	ALL	23	153764217	rs1050828	T	C	0.0148519	-0.397086	0.0426381	1.24359e-20	X:154536002-154536002	T	missense_variant	MODERATE	G6PD	ENSG00000160211	Transcript	ENST00000696421.1	protein_coding	0.104752	0.404794	0.0478331	2.61414e-17	NA	NA	NA	NA	NA	NA	NA	NA	0.0189744	0.303985	0.129626	0.0190229	4_of_13	-	-	-	268	202	68	V/M	Gtg/Atg	rs1050828,CM880029,COSV63703414	-	-1	-
rs1050828	Creatine	ALL	23	153764217	rs1050828	T	C	0.0148519	-0.397086	0.0426381	1.24359e-20	X:154536002-154536002	T	missense_variant	MODERATE	G6PD	ENSG00000160211	Transcript	ENST00000369620.6	protein_coding	0.104752	0.404794	0.0478331	2.61414e-17	NA	NA	NA	NA	NA	NA	NA	NA	0.0189744	0.303985	0.129626	0.0190229	4_of_13	-	-	-	315	202	68	V/M	Gtg/Atg	rs1050828,CM880029,COSV63703414	-	-1	-
rs1050828	Creatine	ALL	23	153764217	rs1050828	T	C	0.0148519	-0.397086	0.0426381	1.24359e-20	X:154536002-154536002	T	missense_variant	MODERATE	G6PD	ENSG00000160211	Transcript	ENST00000440967.5	protein_coding	0.104752	0.404794	0.0478331	2.61414e-17	NA	NA	NA	NA	NA	NA	NA	NA	0.0189744	0.303985	0.129626	0.0190229	4_of_9	-	-	-	296	202	68	V/M	Gtg/Atg	rs1050828,CM880029,COSV63703414	-	-1	cds_end_NF
rs1050828	Creatine	ALL	23	153764217	rs1050828	T	C	0.0148519	-0.397086	0.0426381	1.24359e-20	X:154536002-154536002	T	synonymous_variant	LOW	G6PD	ENSG00000160211	Transcript	ENST00000696422.1	protein_coding	0.104752	0.404794	0.0478331	2.61414e-17	NA	NA	NA	NA	NA	NA	NA	NA	0.0189744	0.303985	0.129626	0.0190229	2_of_11	-	-	-	82	84	28	S	tcG/tcA	rs1050828,CM880029,COSV63703414	-	-1	cds_start_NF
rs1050828	Creatine	ALL	23	153764217	rs1050828	T	C	0.0148519	-0.397086	0.0426381	1.24359e-20	X:154536002-154536002	T	missense_variant	MODERATE	G6PD	ENSG00000160211	Transcript	ENST00000393562.10	protein_coding	0.104752	0.404794	0.0478331	2.61414e-17	NA	NA	NA	NA	NA	NA	NA	NA	0.0189744	0.303985	0.129626	0.0190229	4_of_13	-	-	-	268	202	68	V/M	Gtg/Atg	rs1050828,CM880029,COSV63703414	-	-1	-
rs1050828	Creatine	ALL	23	153764217	rs1050828	T	C	0.0148519	-0.397086	0.0426381	1.24359e-20	X:154536002-154536002	T	3_prime_UTR_variant,NMD_transcript_variant	MODIFIER	G6PD	ENSG00000160211	Transcript	ENST00000696428.1	nonsense_mediated_decay	0.104752	0.404794	0.0478331	2.61414e-17	NA	NA	NA	NA	NA	NA	NA	NA	0.0189744	0.303985	0.129626	0.0190229	4_of_13	-	-	-	387	-	-	-	-	rs1050828,CM880029,COSV63703414	-	-1	-
rs1050828	Creatine	ALL	23	153764217	rs1050828	T	C	0.0148519	-0.397086	0.0426381	1.24359e-20	X:154536002-154536002	T	regulatory_region_variant	MODIFIER	-	-	RegulatoryFeature	ENSR00001164653	CTCF_binding_site	0.104752	0.404794	0.0478331	2.61414e-17	NA	NA	NA	NA	NA	NA	NA	NA	0.0189744	0.303985	0.129626	0.0190229	-	-	-	-	-	-	-	-	-	rs1050828,CM880029,COSV63703414	-	-	-
rs1050828	Creatine	ALL	23	153764217	rs1050828	T	C	0.0148519	-0.397086	0.0426381	1.24359e-20	X:154536002-154536002	T	upstream_gene_variant	MODIFIER	G6PD	ENSG00000160211	Transcript	ENST00000490651.1	retained_intron	0.104752	0.404794	0.0478331	2.61414e-17	NA	NA	NA	NA	NA	NA	NA	NA	0.0189744	0.303985	0.129626	0.0190229	-	-	-	-	-	-	-	-	-	rs1050828,CM880029,COSV63703414	2928	-1	-
rs1050828	Creatine	ALL	23	153764217	rs1050828	T	C	0.0148519	-0.397086	0.0426381	1.24359e-20	X:154536002-154536002	T	non_coding_transcript_exon_variant	MODIFIER	G6PD	ENSG00000160211	Transcript	ENST00000488434.1	retained_intron	0.104752	0.404794	0.0478331	2.61414e-17	NA	NA	NA	NA	NA	NA	NA	NA	0.0189744	0.303985	0.129626	0.0190229	3_of_3	-	-	-	156	-	-	-	-	rs1050828,CM880029,COSV63703414	-	-1	-
rs1050828	Creatine	ALL	23	153764217	rs1050828	T	C	0.0148519	-0.397086	0.0426381	1.24359e-20	X:154536002-154536002	T	synonymous_variant	LOW	G6PD	ENSG00000160211	Transcript	ENST00000696423.1	protein_coding	0.104752	0.404794	0.0478331	2.61414e-17	NA	NA	NA	NA	NA	NA	NA	NA	0.0189744	0.303985	0.129626	0.0190229	2_of_11	-	-	-	82	84	28	S	tcG/tcA	rs1050828,CM880029,COSV63703414	-	-1	cds_start_NF
rs1050828	Creatine	ALL	23	153764217	rs1050828	T	C	0.0148519	-0.397086	0.0426381	1.24359e-20	X:154536002-154536002	T	missense_variant,NMD_transcript_variant	MODERATE	G6PD	ENSG00000160211	Transcript	ENST00000696427.1	nonsense_mediated_decay	0.104752	0.404794	0.0478331	2.61414e-17	NA	NA	NA	NA	NA	NA	NA	NA	0.0189744	0.303985	0.129626	0.0190229	4_of_13	-	-	-	248	202	68	V/M	Gtg/Atg	rs1050828,CM880029,COSV63703414	-	-1	-
rs1050828	Creatine	ALL	23	153764217	rs1050828	T	C	0.0148519	-0.397086	0.0426381	1.24359e-20	X:154536002-154536002	T	missense_variant	MODERATE	G6PD	ENSG00000160211	Transcript	ENST00000696431.1	protein_coding	0.104752	0.404794	0.0478331	2.61414e-17	NA	NA	NA	NA	NA	NA	NA	NA	0.0189744	0.303985	0.129626	0.0190229	4_of_5	-	-	-	275	202	68	V/M	Gtg/Atg	rs1050828,CM880029,COSV63703414	-	-1	cds_end_NF
rs1050828	Creatine	ALL	23	153764217	rs1050828	T	C	0.0148519	-0.397086	0.0426381	1.24359e-20	X:154536002-154536002	T	missense_variant	MODERATE	G6PD	ENSG00000160211	Transcript	ENST00000696420.1	protein_coding	0.104752	0.404794	0.0478331	2.61414e-17	NA	NA	NA	NA	NA	NA	NA	NA	0.0189744	0.303985	0.129626	0.0190229	4_of_13	-	-	-	268	202	68	V/M	Gtg/Atg	rs1050828,CM880029,COSV63703414	-	-1	-
rs1050828	Creatine	ALL	23	153764217	rs1050828	T	C	0.0148519	-0.397086	0.0426381	1.24359e-20	X:154536002-154536002	T	missense_variant,NMD_transcript_variant	MODERATE	G6PD	ENSG00000160211	Transcript	ENST00000696426.1	nonsense_mediated_decay	0.104752	0.404794	0.0478331	2.61414e-17	NA	NA	NA	NA	NA	NA	NA	NA	0.0189744	0.303985	0.129626	0.0190229	4_of_13	-	-	-	320	202	68	V/M	Gtg/Atg	rs1050828,CM880029,COSV63703414	-	-1	-
rs1050828	Creatine	ALL	23	153764217	rs1050828	T	C	0.0148519	-0.397086	0.0426381	1.24359e-20	X:154536002-154536002	T	missense_variant	MODERATE	G6PD	ENSG00000160211	Transcript	ENST00000439227.6	protein_coding	0.104752	0.404794	0.0478331	2.61414e-17	NA	NA	NA	NA	NA	NA	NA	NA	0.0189744	0.303985	0.129626	0.0190229	4_of_13	-	-	-	377	202	68	V/M	Gtg/Atg	rs1050828,CM880029,COSV63703414	-	-1	-
rs1050828	Creatine	ALL	23	153764217	rs1050828	T	C	0.0148519	-0.397086	0.0426381	1.24359e-20	X:154536002-154536002	T	missense_variant	MODERATE	G6PD	ENSG00000160211	Transcript	ENST00000433845.1	protein_coding	0.104752	0.404794	0.0478331	2.61414e-17	NA	NA	NA	NA	NA	NA	NA	NA	0.0189744	0.303985	0.129626	0.0190229	4_of_7	-	-	-	250	202	68	V/M	Gtg/Atg	rs1050828,CM880029,COSV63703414	-	-1	cds_end_NF
rs1050828	Creatine	ALL	23	153764217	rs1050828	T	C	0.0148519	-0.397086	0.0426381	1.24359e-20	X:154536002-154536002	T	missense_variant	MODERATE	G6PD	ENSG00000160211	Transcript	ENST00000696430.1	protein_coding	0.104752	0.404794	0.0478331	2.61414e-17	NA	NA	NA	NA	NA	NA	NA	NA	0.0189744	0.303985	0.129626	0.0190229	4_of_13	-	-	-	469	202	68	V/M	Gtg/Atg	rs1050828,CM880029,COSV63703414	-	-1	-
rs1050828	Creatine	ALL	23	153764217	rs1050828	T	C	0.0148519	-0.397086	0.0426381	1.24359e-20	X:154536002-154536002	T	non_coding_transcript_exon_variant	MODIFIER	G6PD	ENSG00000160211	Transcript	ENST00000497281.5	retained_intron	0.104752	0.404794	0.0478331	2.61414e-17	NA	NA	NA	NA	NA	NA	NA	NA	0.0189744	0.303985	0.129626	0.0190229	3_of_4	-	-	-	156	-	-	-	-	rs1050828,CM880029,COSV63703414	-	-1	-
rs1050828	Creatine	ALL	23	153764217	rs1050828	T	C	0.0148519	-0.397086	0.0426381	1.24359e-20	X:154536002-154536002	T	missense_variant,NMD_transcript_variant	MODERATE	G6PD	ENSG00000160211	Transcript	ENST00000696425.1	nonsense_mediated_decay	0.104752	0.404794	0.0478331	2.61414e-17	NA	NA	NA	NA	NA	NA	NA	NA	0.0189744	0.303985	0.129626	0.0190229	4_of_12	-	-	-	266	202	68	V/M	Gtg/Atg	rs1050828,CM880029,COSV63703414	-	-1	-
rs1050828	Creatine	ALL	23	153764217	rs1050828	T	C	0.0148519	-0.397086	0.0426381	1.24359e-20	X:154536002-154536002	T	missense_variant	MODERATE	G6PD	ENSG00000160211	Transcript	ENST00000393564.7	protein_coding	0.104752	0.404794	0.0478331	2.61414e-17	NA	NA	NA	NA	NA	NA	NA	NA	0.0189744	0.303985	0.129626	0.0190229	4_of_13	-	-	-	315	202	68	V/M	Gtg/Atg	rs1050828,CM880029,COSV63703414	-	-1	-
rs1050828	Creatine	ALL	23	153764217	rs1050828	T	C	0.0148519	-0.397086	0.0426381	1.24359e-20	X:154536002-154536002	T	missense_variant	MODERATE	G6PD	ENSG00000160211	Transcript	ENST00000696429.1	protein_coding	0.104752	0.404794	0.0478331	2.61414e-17	NA	NA	NA	NA	NA	NA	NA	NA	0.0189744	0.303985	0.129626	0.0190229	4_of_13	-	-	-	411	202	68	V/M	Gtg/Atg	rs1050828,CM880029,COSV63703414	-	-1	-
rs1050828	Creatine	ALL	23	153764217	rs1050828	T	C	0.0148519	-0.397086	0.0426381	1.24359e-20	X:154536002-154536002	T	missense_variant,NMD_transcript_variant	MODERATE	G6PD	ENSG00000160211	Transcript	ENST00000696424.1	nonsense_mediated_decay	0.104752	0.404794	0.0478331	2.61414e-17	NA	NA	NA	NA	NA	NA	NA	NA	0.0189744	0.303985	0.129626	0.0190229	2_of_11	-	-	-	82	82	28	V/M	Gtg/Atg	rs1050828,CM880029,COSV63703414	-	-1	cds_start_NF
rs1051151	Creatine	ALL	23	153222483	rs1051151:153222483:G:T	T	G	0.0138988	-0.279694	0.04461	3.61629e-10	X:153957032-153957032	T	synonymous_variant	LOW	HCFC1	ENSG00000172534	Transcript	ENST00000310441.12	protein_coding	0.0990534	0.263276	0.0495126	1.05288e-07	NA	NA	NA	NA	NA	NA	NA	NA	0.0154004	0.381875	0.150023	0.010914	14_of_26	-	-	-	3360	2382	794	S	tcC/tcA	rs1051151	-	-1	-
rs1051151	Creatine	ALL	23	153222483	rs1051151:153222483:G:T	T	G	0.0138988	-0.279694	0.04461	3.61629e-10	X:153957032-153957032	T	synonymous_variant	LOW	HCFC1	ENSG00000172534	Transcript	ENST00000369984.4	protein_coding	0.0990534	0.263276	0.0495126	1.05288e-07	NA	NA	NA	NA	NA	NA	NA	NA	0.0154004	0.381875	0.150023	0.010914	14_of_26	-	-	-	2726	2382	794	S	tcC/tcA	rs1051151	-	-1	-
rs1051151	Creatine	ALL	23	153222483	rs1051151:153222483:G:T	T	G	0.0138988	-0.279694	0.04461	3.61629e-10	X:153957032-153957032	T	downstream_gene_variant	MODIFIER	HCFC1	ENSG00000172534	Transcript	ENST00000461098.1	protein_coding_CDS_not_defined	0.0990534	0.263276	0.0495126	1.05288e-07	NA	NA	NA	NA	NA	NA	NA	NA	0.0154004	0.381875	0.150023	0.010914	-	-	-	-	-	-	-	-	-	rs1051151	2977	-1	-
rs1051151	Creatine	ALL	23	153222483	rs1051151:153222483:G:T	T	G	0.0138988	-0.279694	0.04461	3.61629e-10	X:153957032-153957032	T	upstream_gene_variant	MODIFIER	HCFC1	ENSG00000172534	Transcript	ENST00000444191.5	protein_coding	0.0990534	0.263276	0.0495126	1.05288e-07	NA	NA	NA	NA	NA	NA	NA	NA	0.0154004	0.381875	0.150023	0.010914	-	-	-	-	-	-	-	-	-	rs1051151	2911	-1	cds_start_NF
rs1051153	Creatine	ALL	23	153218362	rs1051153:153218362:C:T	T	C	0.0138988	-0.278823	0.0446012	4.06597e-10	X:153952911-153952911	T	synonymous_variant	LOW	HCFC1	ENSG00000172534	Transcript	ENST00000310441.12	protein_coding	0.0990534	0.263276	0.0495126	1.05288e-07	NA	NA	NA	NA	NA	NA	NA	NA	0.0154004	0.381875	0.150023	0.010914	19_of_26	-	-	-	5523	4545	1515	P	ccG/ccA	rs1051153	-	-1	-
rs1051153	Creatine	ALL	23	153218362	rs1051153:153218362:C:T	T	C	0.0138988	-0.278823	0.0446012	4.06597e-10	X:153952911-153952911	T	regulatory_region_variant	MODIFIER	-	-	RegulatoryFeature	ENSR00000917901	enhancer	0.0990534	0.263276	0.0495126	1.05288e-07	NA	NA	NA	NA	NA	NA	NA	NA	0.0154004	0.381875	0.150023	0.010914	-	-	-	-	-	-	-	-	-	rs1051153	-	-	-
rs1051153	Creatine	ALL	23	153218362	rs1051153:153218362:C:T	T	C	0.0138988	-0.278823	0.0446012	4.06597e-10	X:153952911-153952911	T	synonymous_variant	LOW	HCFC1	ENSG00000172534	Transcript	ENST00000369984.4	protein_coding	0.0990534	0.263276	0.0495126	1.05288e-07	NA	NA	NA	NA	NA	NA	NA	NA	0.0154004	0.381875	0.150023	0.010914	19_of_26	-	-	-	5021	4677	1559	P	ccG/ccA	rs1051153	-	-1	-
rs1051153	Creatine	ALL	23	153218362	rs1051153:153218362:C:T	T	C	0.0138988	-0.278823	0.0446012	4.06597e-10	X:153952911-153952911	T	regulatory_region_variant	MODIFIER	-	-	RegulatoryFeature	ENSR00000917900	CTCF_binding_site	0.0990534	0.263276	0.0495126	1.05288e-07	NA	NA	NA	NA	NA	NA	NA	NA	0.0154004	0.381875	0.150023	0.010914	-	-	-	-	-	-	-	-	-	rs1051153	-	-	-
rs1051153	Creatine	ALL	23	153218362	rs1051153:153218362:C:T	T	C	0.0138988	-0.278823	0.0446012	4.06597e-10	X:153952911-153952911	T	synonymous_variant	LOW	HCFC1	ENSG00000172534	Transcript	ENST00000444191.5	protein_coding	0.0990534	0.263276	0.0495126	1.05288e-07	NA	NA	NA	NA	NA	NA	NA	NA	0.0154004	0.381875	0.150023	0.010914	3_of_10	-	-	-	268	270	90	P	ccG/ccA	rs1051153	-	-1	cds_start_NF
rs10750861	Creatine	ALL	11	57181407	rs10750861:57181407:C:T	T	C	0.37499	0.104192	0.0125172	8.51021e-17	11:57413934-57413934	T	regulatory_region_variant	MODIFIER	-	-	RegulatoryFeature	ENSR00000430611	enhancer	NA	NA	NA	NA	NA	NA	NA	NA	0.394802	0.12452	0.0165873	6.05222e-14	0.287996	0.0955506	0.0505298	0.0586276	-	-	-	-	-	-	-	-	-	rs10750861	-	-	-
rs10750861	Creatine	ALL	11	57181407	rs10750861:57181407:C:T	T	C	0.37499	0.104192	0.0125172	8.51021e-17	11:57413934-57413934	T	intron_variant	MODIFIER	SLC43A3	ENSG00000134802	Transcript	ENST00000533524.5	protein_coding	NA	NA	NA	NA	NA	NA	NA	NA	0.394802	0.12452	0.0165873	6.05222e-14	0.287996	0.0955506	0.0505298	0.0586276	-	11_of_13	-	-	-	-	-	-	-	rs10750861	-	-1	-
rs10750861	Creatine	ALL	11	57181407	rs10750861:57181407:C:T	T	C	0.37499	0.104192	0.0125172	8.51021e-17	11:57413934-57413934	T	intron_variant	MODIFIER	SLC43A3	ENSG00000134802	Transcript	ENST00000529554.5	protein_coding	NA	NA	NA	NA	NA	NA	NA	NA	0.394802	0.12452	0.0165873	6.05222e-14	0.287996	0.0955506	0.0505298	0.0586276	-	10_of_12	-	-	-	-	-	-	-	rs10750861	-	-1	-
rs10750861	Creatine	ALL	11	57181407	rs10750861:57181407:C:T	T	C	0.37499	0.104192	0.0125172	8.51021e-17	11:57413934-57413934	T	intron_variant	MODIFIER	SLC43A3	ENSG00000134802	Transcript	ENST00000395123.6	protein_coding	NA	NA	NA	NA	NA	NA	NA	NA	0.394802	0.12452	0.0165873	6.05222e-14	0.287996	0.0955506	0.0505298	0.0586276	-	11_of_13	-	-	-	-	-	-	-	rs10750861	-	-1	-
rs10750861	Creatine	ALL	11	57181407	rs10750861:57181407:C:T	T	C	0.37499	0.104192	0.0125172	8.51021e-17	11:57413934-57413934	T	downstream_gene_variant	MODIFIER	SLC43A3	ENSG00000134802	Transcript	ENST00000528098.5	protein_coding_CDS_not_defined	NA	NA	NA	NA	NA	NA	NA	NA	0.394802	0.12452	0.0165873	6.05222e-14	0.287996	0.0955506	0.0505298	0.0586276	-	-	-	-	-	-	-	-	-	rs10750861	1280	-1	-
rs10750861	Creatine	ALL	11	57181407	rs10750861:57181407:C:T	T	C	0.37499	0.104192	0.0125172	8.51021e-17	11:57413934-57413934	T	downstream_gene_variant	MODIFIER	SLC43A3	ENSG00000134802	Transcript	ENST00000529113.5	protein_coding	NA	NA	NA	NA	NA	NA	NA	NA	0.394802	0.12452	0.0165873	6.05222e-14	0.287996	0.0955506	0.0505298	0.0586276	-	-	-	-	-	-	-	-	-	rs10750861	3946	-1	cds_end_NF
rs10750861	Creatine	ALL	11	57181407	rs10750861:57181407:C:T	T	C	0.37499	0.104192	0.0125172	8.51021e-17	11:57413934-57413934	T	downstream_gene_variant	MODIFIER	SLC43A3	ENSG00000134802	Transcript	ENST00000530005.5	protein_coding	NA	NA	NA	NA	NA	NA	NA	NA	0.394802	0.12452	0.0165873	6.05222e-14	0.287996	0.0955506	0.0505298	0.0586276	-	-	-	-	-	-	-	-	-	rs10750861	747	-1	cds_end_NF
rs10750861	Creatine	ALL	11	57181407	rs10750861:57181407:C:T	T	C	0.37499	0.104192	0.0125172	8.51021e-17	11:57413934-57413934	T	intron_variant	MODIFIER	SLC43A3	ENSG00000134802	Transcript	ENST00000352187.5	protein_coding	NA	NA	NA	NA	NA	NA	NA	NA	0.394802	0.12452	0.0165873	6.05222e-14	0.287996	0.0955506	0.0505298	0.0586276	-	11_of_13	-	-	-	-	-	-	-	rs10750861	-	-1	-
rs10750861	Creatine	ALL	11	57181407	rs10750861:57181407:C:T	T	C	0.37499	0.104192	0.0125172	8.51021e-17	11:57413934-57413934	T	intron_variant	MODIFIER	SLC43A3	ENSG00000134802	Transcript	ENST00000395124.6	protein_coding	NA	NA	NA	NA	NA	NA	NA	NA	0.394802	0.12452	0.0165873	6.05222e-14	0.287996	0.0955506	0.0505298	0.0586276	-	11_of_13	-	-	-	-	-	-	-	rs10750861	-	-1	-
rs10750861	Creatine	ALL	11	57181407	rs10750861:57181407:C:T	T	C	0.37499	0.104192	0.0125172	8.51021e-17	11:57413934-57413934	T	intron_variant,NMD_transcript_variant	MODIFIER	SLC43A3	ENSG00000134802	Transcript	ENST00000525205.5	nonsense_mediated_decay	NA	NA	NA	NA	NA	NA	NA	NA	0.394802	0.12452	0.0165873	6.05222e-14	0.287996	0.0955506	0.0505298	0.0586276	-	3_of_4	-	-	-	-	-	-	-	rs10750861	-	-1	cds_start_NF
rs10750862	Creatine	ALL	11	57181663	rs10750862	T	G	0.413549	0.102387	0.0123447	1.09466e-16	11:57414190-57414190	T	intron_variant	MODIFIER	SLC43A3	ENSG00000134802	Transcript	ENST00000533524.5	protein_coding	0.485274	-0.0447374	0.0368007	0.224111	0.30418	0.11934	0.0366089	0.0011147	0.427996	0.115473	0.0155624	1.17111e-13	0.327179	0.0917376	0.0463806	0.0479367	-	11_of_13	-	-	-	-	-	-	-	rs10750862	-	-1	-
rs10750862	Creatine	ALL	11	57181663	rs10750862	T	G	0.413549	0.102387	0.0123447	1.09466e-16	11:57414190-57414190	T	intron_variant,NMD_transcript_variant	MODIFIER	SLC43A3	ENSG00000134802	Transcript	ENST00000525205.5	nonsense_mediated_decay	0.485274	-0.0447374	0.0368007	0.224111	0.30418	0.11934	0.0366089	0.0011147	0.427996	0.115473	0.0155624	1.17111e-13	0.327179	0.0917376	0.0463806	0.0479367	-	3_of_4	-	-	-	-	-	-	-	rs10750862	-	-1	cds_start_NF
rs10750862	Creatine	ALL	11	57181663	rs10750862	T	G	0.413549	0.102387	0.0123447	1.09466e-16	11:57414190-57414190	T	intron_variant	MODIFIER	SLC43A3	ENSG00000134802	Transcript	ENST00000352187.5	protein_coding	0.485274	-0.0447374	0.0368007	0.224111	0.30418	0.11934	0.0366089	0.0011147	0.427996	0.115473	0.0155624	1.17111e-13	0.327179	0.0917376	0.0463806	0.0479367	-	11_of_13	-	-	-	-	-	-	-	rs10750862	-	-1	-
rs10750862	Creatine	ALL	11	57181663	rs10750862	T	G	0.413549	0.102387	0.0123447	1.09466e-16	11:57414190-57414190	T	intron_variant	MODIFIER	SLC43A3	ENSG00000134802	Transcript	ENST00000395124.6	protein_coding	0.485274	-0.0447374	0.0368007	0.224111	0.30418	0.11934	0.0366089	0.0011147	0.427996	0.115473	0.0155624	1.17111e-13	0.327179	0.0917376	0.0463806	0.0479367	-	11_of_13	-	-	-	-	-	-	-	rs10750862	-	-1	-
rs10750862	Creatine	ALL	11	57181663	rs10750862	T	G	0.413549	0.102387	0.0123447	1.09466e-16	11:57414190-57414190	T	intron_variant	MODIFIER	SLC43A3	ENSG00000134802	Transcript	ENST00000529554.5	protein_coding	0.485274	-0.0447374	0.0368007	0.224111	0.30418	0.11934	0.0366089	0.0011147	0.427996	0.115473	0.0155624	1.17111e-13	0.327179	0.0917376	0.0463806	0.0479367	-	10_of_12	-	-	-	-	-	-	-	rs10750862	-	-1	-
rs10750862	Creatine	ALL	11	57181663	rs10750862	T	G	0.413549	0.102387	0.0123447	1.09466e-16	11:57414190-57414190	T	intron_variant	MODIFIER	SLC43A3	ENSG00000134802	Transcript	ENST00000395123.6	protein_coding	0.485274	-0.0447374	0.0368007	0.224111	0.30418	0.11934	0.0366089	0.0011147	0.427996	0.115473	0.0155624	1.17111e-13	0.327179	0.0917376	0.0463806	0.0479367	-	11_of_13	-	-	-	-	-	-	-	rs10750862	-	-1	-
rs10750862	Creatine	ALL	11	57181663	rs10750862	T	G	0.413549	0.102387	0.0123447	1.09466e-16	11:57414190-57414190	T	regulatory_region_variant	MODIFIER	-	-	RegulatoryFeature	ENSR00000430611	enhancer	0.485274	-0.0447374	0.0368007	0.224111	0.30418	0.11934	0.0366089	0.0011147	0.427996	0.115473	0.0155624	1.17111e-13	0.327179	0.0917376	0.0463806	0.0479367	-	-	-	-	-	-	-	-	-	rs10750862	-	-	-
rs10750862	Creatine	ALL	11	57181663	rs10750862	T	G	0.413549	0.102387	0.0123447	1.09466e-16	11:57414190-57414190	T	downstream_gene_variant	MODIFIER	SLC43A3	ENSG00000134802	Transcript	ENST00000529113.5	protein_coding	0.485274	-0.0447374	0.0368007	0.224111	0.30418	0.11934	0.0366089	0.0011147	0.427996	0.115473	0.0155624	1.17111e-13	0.327179	0.0917376	0.0463806	0.0479367	-	-	-	-	-	-	-	-	-	rs10750862	3690	-1	cds_end_NF
rs10750862	Creatine	ALL	11	57181663	rs10750862	T	G	0.413549	0.102387	0.0123447	1.09466e-16	11:57414190-57414190	T	downstream_gene_variant	MODIFIER	SLC43A3	ENSG00000134802	Transcript	ENST00000528098.5	protein_coding_CDS_not_defined	0.485274	-0.0447374	0.0368007	0.224111	0.30418	0.11934	0.0366089	0.0011147	0.427996	0.115473	0.0155624	1.17111e-13	0.327179	0.0917376	0.0463806	0.0479367	-	-	-	-	-	-	-	-	-	rs10750862	1024	-1	-
rs10750862	Creatine	ALL	11	57181663	rs10750862	T	G	0.413549	0.102387	0.0123447	1.09466e-16	11:57414190-57414190	T	downstream_gene_variant	MODIFIER	SLC43A3	ENSG00000134802	Transcript	ENST00000530005.5	protein_coding	0.485274	-0.0447374	0.0368007	0.224111	0.30418	0.11934	0.0366089	0.0011147	0.427996	0.115473	0.0155624	1.17111e-13	0.327179	0.0917376	0.0463806	0.0479367	-	-	-	-	-	-	-	-	-	rs10750862	491	-1	cds_end_NF
rs10896607	Creatine	ALL	11	57106459	rs10896607:57106459:C:G	G	C	0.315384	-0.0844942	0.0131296	1.23164e-10	11:57338985-57338985	G	intron_variant	MODIFIER	P2RX3	ENSG00000109991	Transcript	ENST00000263314.3	protein_coding	0.354552	0.085465	0.0380269	0.0246088	0.21117	0.0386652	0.0423051	0.360737	0.333706	0.0783783	0.0168636	3.35521e-06	0.246849	0.157404	0.051319	0.00216097	-	1_of_11	-	-	-	-	-	-	-	rs10896607	-	1	-
rs10896607	Creatine	ALL	11	57106459	rs10896607:57106459:C:G	G	C	0.315384	-0.0844942	0.0131296	1.23164e-10	11:57338985-57338985	G	intron_variant,non_coding_transcript_variant	MODIFIER	P2RX3	ENSG00000109991	Transcript	ENST00000533436.1	protein_coding_CDS_not_defined	0.354552	0.085465	0.0380269	0.0246088	0.21117	0.0386652	0.0423051	0.360737	0.333706	0.0783783	0.0168636	3.35521e-06	0.246849	0.157404	0.051319	0.00216097	-	1_of_1	-	-	-	-	-	-	-	rs10896607	-	1	-
rs10896607	Creatine	ALL	11	57106459	rs10896607:57106459:C:G	G	C	0.315384	-0.0844942	0.0131296	1.23164e-10	11:57338985-57338985	G	upstream_gene_variant	MODIFIER	SSRP1	ENSG00000149136	Transcript	ENST00000529002.2	protein_coding	0.354552	0.085465	0.0380269	0.0246088	0.21117	0.0386652	0.0423051	0.360737	0.333706	0.0783783	0.0168636	3.35521e-06	0.246849	0.157404	0.051319	0.00216097	-	-	-	-	-	-	-	-	-	rs10896607	3112	-1	cds_end_NF
rs10896607	Creatine	ALL	11	57106459	rs10896607:57106459:C:G	G	C	0.315384	-0.0844942	0.0131296	1.23164e-10	11:57338985-57338985	G	upstream_gene_variant	MODIFIER	SSRP1	ENSG00000149136	Transcript	ENST00000278412.7	protein_coding	0.354552	0.085465	0.0380269	0.0246088	0.21117	0.0386652	0.0423051	0.360737	0.333706	0.0783783	0.0168636	3.35521e-06	0.246849	0.157404	0.051319	0.00216097	-	-	-	-	-	-	-	-	-	rs10896607	3093	-1	-
rs10896607	Creatine	ALL	11	57106459	rs10896607:57106459:C:G	G	C	0.315384	-0.0844942	0.0131296	1.23164e-10	11:57338985-57338985	G	upstream_gene_variant	MODIFIER	SSRP1	ENSG00000149136	Transcript	ENST00000293880.9	retained_intron	0.354552	0.085465	0.0380269	0.0246088	0.21117	0.0386652	0.0423051	0.360737	0.333706	0.0783783	0.0168636	3.35521e-06	0.246849	0.157404	0.051319	0.00216097	-	-	-	-	-	-	-	-	-	rs10896607	3134	-1	-
rs10896607	Creatine	ALL	11	57106459	rs10896607:57106459:C:G	G	C	0.315384	-0.0844942	0.0131296	1.23164e-10	11:57338985-57338985	G	upstream_gene_variant	MODIFIER	SSRP1	ENSG00000149136	Transcript	ENST00000526696.6	protein_coding	0.354552	0.085465	0.0380269	0.0246088	0.21117	0.0386652	0.0423051	0.360737	0.333706	0.0783783	0.0168636	3.35521e-06	0.246849	0.157404	0.051319	0.00216097	-	-	-	-	-	-	-	-	-	rs10896607	3512	-1	cds_end_NF
rs10896607	Creatine	ALL	11	57106459	rs10896607:57106459:C:G	G	C	0.315384	-0.0844942	0.0131296	1.23164e-10	11:57338985-57338985	G	regulatory_region_variant	MODIFIER	-	-	RegulatoryFeature	ENSR00000430591	enhancer	0.354552	0.085465	0.0380269	0.0246088	0.21117	0.0386652	0.0423051	0.360737	0.333706	0.0783783	0.0168636	3.35521e-06	0.246849	0.157404	0.051319	0.00216097	-	-	-	-	-	-	-	-	-	rs10896607	-	-	-
rs10985242	Creatine	ALL	9	124189508	rs10985242:124189508:A:G	G	A	0.0645302	-0.140332	0.0247883	1.50293e-08	9:121427230-121427230	G	intron_variant,non_coding_transcript_variant	MODIFIER	-	ENSG00000227355	Transcript	ENST00000635872.1	lncRNA	0.0162053	0.315421	0.142855	0.0272456	0.0135397	0.562231	0.146755	0.000127574	0.0826483	0.113239	0.0282502	6.11204e-05	0.0457856	0.277578	0.106549	0.00918264	-	2_of_3	-	-	-	-	-	-	-	rs10985242	-	1	-
rs10985242	Creatine	ALL	9	124189508	rs10985242:124189508:A:G	G	A	0.0645302	-0.140332	0.0247883	1.50293e-08	9:121427230-121427230	G	intron_variant,non_coding_transcript_variant	MODIFIER	-	ENSG00000227355	Transcript	ENST00000658975.1	lncRNA	0.0162053	0.315421	0.142855	0.0272456	0.0135397	0.562231	0.146755	0.000127574	0.0826483	0.113239	0.0282502	6.11204e-05	0.0457856	0.277578	0.106549	0.00918264	-	2_of_5	-	-	-	-	-	-	-	rs10985242	-	1	-
rs10985242	Creatine	ALL	9	124189508	rs10985242:124189508:A:G	G	A	0.0645302	-0.140332	0.0247883	1.50293e-08	9:121427230-121427230	G	intron_variant,non_coding_transcript_variant	MODIFIER	-	ENSG00000227355	Transcript	ENST00000685727.1	lncRNA	0.0162053	0.315421	0.142855	0.0272456	0.0135397	0.562231	0.146755	0.000127574	0.0826483	0.113239	0.0282502	6.11204e-05	0.0457856	0.277578	0.106549	0.00918264	-	2_of_3	-	-	-	-	-	-	-	rs10985242	-	1	-
rs10985242	Creatine	ALL	9	124189508	rs10985242:124189508:A:G	G	A	0.0645302	-0.140332	0.0247883	1.50293e-08	9:121427230-121427230	G	intron_variant,non_coding_transcript_variant	MODIFIER	-	ENSG00000227355	Transcript	ENST00000440807.1	lncRNA	0.0162053	0.315421	0.142855	0.0272456	0.0135397	0.562231	0.146755	0.000127574	0.0826483	0.113239	0.0282502	6.11204e-05	0.0457856	0.277578	0.106549	0.00918264	-	1_of_2	-	-	-	-	-	-	-	rs10985242	-	1	-
rs10985242	Creatine	ALL	9	124189508	rs10985242:124189508:A:G	G	A	0.0645302	-0.140332	0.0247883	1.50293e-08	9:121427230-121427230	G	intron_variant,non_coding_transcript_variant	MODIFIER	-	ENSG00000227355	Transcript	ENST00000688457.1	lncRNA	0.0162053	0.315421	0.142855	0.0272456	0.0135397	0.562231	0.146755	0.000127574	0.0826483	0.113239	0.0282502	6.11204e-05	0.0457856	0.277578	0.106549	0.00918264	-	2_of_3	-	-	-	-	-	-	-	rs10985242	-	1	-
rs10985290	Creatine	ALL	9	124275406	rs10985290:124275406:G:A	A	G	0.0658407	-0.151474	0.0245533	6.86437e-10	9:121513127-121513127	A	regulatory_region_variant	MODIFIER	-	-	RegulatoryFeature	ENSR00000893003	enhancer	0.0161943	0.281129	0.142973	0.0492625	0.0119819	0.492883	0.155636	0.00154074	0.083733	0.126518	0.0281867	7.16979e-06	0.0448384	0.266962	0.107952	0.0133996	-	-	-	-	-	-	-	-	-	rs10985290	-	-	-
rs10985290	Creatine	ALL	9	124275406	rs10985290:124275406:G:A	A	G	0.0658407	-0.151474	0.0245533	6.86437e-10	9:121513127-121513127	A	intergenic_variant	MODIFIER	-	-	-	-	-	0.0161943	0.281129	0.142973	0.0492625	0.0119819	0.492883	0.155636	0.00154074	0.083733	0.126518	0.0281867	7.16979e-06	0.0448384	0.266962	0.107952	0.0133996	-	-	-	-	-	-	-	-	-	rs10985290	-	-	-
rs11156578	Creatine	ALL	23	153749844	rs11156578:153749844:A:G	G	A	0.041895	-0.167676	0.0289146	6.67134e-09	X:154521630-154521630	G	upstream_gene_variant	MODIFIER	G6PD	ENSG00000160211	Transcript	ENST00000567614.1	retained_intron	0.283487	0.13686	0.0336976	4.87733e-05	NA	NA	NA	NA	NA	NA	NA	NA	0.0489074	0.243736	0.0863245	0.00475038	-	-	-	-	-	-	-	-	-	rs11156578	2999	-1	-
rs11156578	Creatine	ALL	23	153749844	rs11156578:153749844:A:G	G	A	0.041895	-0.167676	0.0289146	6.67134e-09	X:154521630-154521630	G	intron_variant	MODIFIER	G6PD	ENSG00000160211	Transcript	ENST00000696421.1	protein_coding	0.283487	0.13686	0.0336976	4.87733e-05	NA	NA	NA	NA	NA	NA	NA	NA	0.0489074	0.243736	0.0863245	0.00475038	-	12_of_12	-	-	-	-	-	-	-	rs11156578	-	-1	-
rs11156578	Creatine	ALL	23	153749844	rs11156578:153749844:A:G	G	A	0.041895	-0.167676	0.0289146	6.67134e-09	X:154521630-154521630	G	intron_variant	MODIFIER	G6PD	ENSG00000160211	Transcript	ENST00000696420.1	protein_coding	0.283487	0.13686	0.0336976	4.87733e-05	NA	NA	NA	NA	NA	NA	NA	NA	0.0489074	0.243736	0.0863245	0.00475038	-	12_of_12	-	-	-	-	-	-	-	rs11156578	-	-1	-
rs11228865	Creatine	ALL	11	56749381	rs11228865:56749381:G:A	A	G	0.0245413	-0.253966	0.0393737	1.1175e-10	11:56981906-56981906	A	intergenic_variant	MODIFIER	-	-	-	-	-	NA	NA	NA	NA	NA	NA	NA	NA	0.0303321	0.309717	0.0455612	1.06208e-11	0.0118925	0.235172	0.206733	0.255303	-	-	-	-	-	-	-	-	-	rs11228865	-	-	-
rs11228886	Creatine	ALL	11	56815339	rs11228886:56815339:A:C	C	A	0.0239457	-0.263873	0.0398215	3.43965e-11	11:57047864-57047864	C	downstream_gene_variant	MODIFIER	OR5AO1P	ENSG00000272676	Transcript	ENST00000609150.1	unprocessed_pseudogene	NA	NA	NA	NA	NA	NA	NA	NA	0.0302625	0.306622	0.0455567	1.69031e-11	0.0118802	0.234711	0.206736	0.256243	-	-	-	-	-	-	-	-	-	rs11228886	2474	1	-
rs11228990	Creatine	ALL	11	57071786	rs11228990:57071786:A:T	T	A	0.0326424	-0.366597	0.0342826	1.0931e-26	11:57304312-57304312	T	upstream_gene_variant	MODIFIER	TNKS1BP1	ENSG00000149115	Transcript	ENST00000532273.5	retained_intron	0.0107383	0.536932	0.176387	0.00233416	NA	NA	NA	NA	0.0406338	0.361532	0.0397183	8.83681e-20	0.0198123	0.499695	0.162649	0.0021247	-	-	-	-	-	-	-	-	-	rs11228990	3633	-1	-
rs11228990	Creatine	ALL	11	57071786	rs11228990:57071786:A:T	T	A	0.0326424	-0.366597	0.0342826	1.0931e-26	11:57304312-57304312	T	regulatory_region_variant	MODIFIER	-	-	RegulatoryFeature	ENSR00001184909	enhancer	0.0107383	0.536932	0.176387	0.00233416	NA	NA	NA	NA	0.0406338	0.361532	0.0397183	8.83681e-20	0.0198123	0.499695	0.162649	0.0021247	-	-	-	-	-	-	-	-	-	rs11228990	-	-	-
rs11228990	Creatine	ALL	11	57071786	rs11228990:57071786:A:T	T	A	0.0326424	-0.366597	0.0342826	1.0931e-26	11:57304312-57304312	T	intron_variant,NMD_transcript_variant	MODIFIER	TNKS1BP1	ENSG00000149115	Transcript	ENST00000528882.5	nonsense_mediated_decay	0.0107383	0.536932	0.176387	0.00233416	NA	NA	NA	NA	0.0406338	0.361532	0.0397183	8.83681e-20	0.0198123	0.499695	0.162649	0.0021247	-	6_of_6	-	-	-	-	-	-	-	rs11228990	-	-1	-
rs11228990	Creatine	ALL	11	57071786	rs11228990:57071786:A:T	T	A	0.0326424	-0.366597	0.0342826	1.0931e-26	11:57304312-57304312	T	intron_variant	MODIFIER	TNKS1BP1	ENSG00000149115	Transcript	ENST00000358252.8	protein_coding	0.0107383	0.536932	0.176387	0.00233416	NA	NA	NA	NA	0.0406338	0.361532	0.0397183	8.83681e-20	0.0198123	0.499695	0.162649	0.0021247	-	6_of_11	-	-	-	-	-	-	-	rs11228990	-	-1	-
rs11228990	Creatine	ALL	11	57071786	rs11228990:57071786:A:T	T	A	0.0326424	-0.366597	0.0342826	1.0931e-26	11:57304312-57304312	T	intron_variant	MODIFIER	TNKS1BP1	ENSG00000149115	Transcript	ENST00000532437.1	protein_coding	0.0107383	0.536932	0.176387	0.00233416	NA	NA	NA	NA	0.0406338	0.361532	0.0397183	8.83681e-20	0.0198123	0.499695	0.162649	0.0021247	-	5_of_10	-	-	-	-	-	-	-	rs11228990	-	-1	-
rs11228990	Creatine	ALL	11	57071786	rs11228990:57071786:A:T	T	A	0.0326424	-0.366597	0.0342826	1.0931e-26	11:57304312-57304312	T	upstream_gene_variant	MODIFIER	TNKS1BP1	ENSG00000149115	Transcript	ENST00000427750.2	retained_intron	0.0107383	0.536932	0.176387	0.00233416	NA	NA	NA	NA	0.0406338	0.361532	0.0397183	8.83681e-20	0.0198123	0.499695	0.162649	0.0021247	-	-	-	-	-	-	-	-	-	rs11228990	833	-1	-
rs11229023	Creatine	ALL	11	57173433	rs11229023:57173433:A:G	G	A	0.278691	-0.179422	0.0136723	2.43013e-39	11:57405960-57405960	G	downstream_gene_variant	MODIFIER	SLC43A3	ENSG00000134802	Transcript	ENST00000525205.5	nonsense_mediated_decay	0.456182	0.0965656	0.0369986	0.00905472	0.209218	0.180066	0.0419993	1.80809e-05	0.266801	0.207186	0.0174712	1.94028e-32	0.209362	0.187269	0.0552683	0.000703114	-	-	-	-	-	-	-	-	-	rs11229023	1571	-1	cds_start_NF
rs11229023	Creatine	ALL	11	57173433	rs11229023:57173433:A:G	G	A	0.278691	-0.179422	0.0136723	2.43013e-39	11:57405960-57405960	G	downstream_gene_variant	MODIFIER	SLC43A3	ENSG00000134802	Transcript	ENST00000529554.5	protein_coding	0.456182	0.0965656	0.0369986	0.00905472	0.209218	0.180066	0.0419993	1.80809e-05	0.266801	0.207186	0.0174712	1.94028e-32	0.209362	0.187269	0.0552683	0.000703114	-	-	-	-	-	-	-	-	-	rs11229023	1446	-1	-
rs11229023	Creatine	ALL	11	57173433	rs11229023:57173433:A:G	G	A	0.278691	-0.179422	0.0136723	2.43013e-39	11:57405960-57405960	G	downstream_gene_variant	MODIFIER	SLC43A3	ENSG00000134802	Transcript	ENST00000625097.1	TEC	0.456182	0.0965656	0.0369986	0.00905472	0.209218	0.180066	0.0419993	1.80809e-05	0.266801	0.207186	0.0174712	1.94028e-32	0.209362	0.187269	0.0552683	0.000703114	-	-	-	-	-	-	-	-	-	rs11229023	994	-1	-
rs11229023	Creatine	ALL	11	57173433	rs11229023:57173433:A:G	G	A	0.278691	-0.179422	0.0136723	2.43013e-39	11:57405960-57405960	G	downstream_gene_variant	MODIFIER	SLC43A3	ENSG00000134802	Transcript	ENST00000395124.6	protein_coding	0.456182	0.0965656	0.0369986	0.00905472	0.209218	0.180066	0.0419993	1.80809e-05	0.266801	0.207186	0.0174712	1.94028e-32	0.209362	0.187269	0.0552683	0.000703114	-	-	-	-	-	-	-	-	-	rs11229023	994	-1	-
rs11229023	Creatine	ALL	11	57173433	rs11229023:57173433:A:G	G	A	0.278691	-0.179422	0.0136723	2.43013e-39	11:57405960-57405960	G	regulatory_region_variant	MODIFIER	-	-	RegulatoryFeature	ENSR00000430611	enhancer	0.456182	0.0965656	0.0369986	0.00905472	0.209218	0.180066	0.0419993	1.80809e-05	0.266801	0.207186	0.0174712	1.94028e-32	0.209362	0.187269	0.0552683	0.000703114	-	-	-	-	-	-	-	-	-	rs11229023	-	-	-
rs11229023	Creatine	ALL	11	57173433	rs11229023:57173433:A:G	G	A	0.278691	-0.179422	0.0136723	2.43013e-39	11:57405960-57405960	G	downstream_gene_variant	MODIFIER	SLC43A3	ENSG00000134802	Transcript	ENST00000395123.6	protein_coding	0.456182	0.0965656	0.0369986	0.00905472	0.209218	0.180066	0.0419993	1.80809e-05	0.266801	0.207186	0.0174712	1.94028e-32	0.209362	0.187269	0.0552683	0.000703114	-	-	-	-	-	-	-	-	-	rs11229023	994	-1	-
rs11229023	Creatine	ALL	11	57173433	rs11229023:57173433:A:G	G	A	0.278691	-0.179422	0.0136723	2.43013e-39	11:57405960-57405960	G	downstream_gene_variant	MODIFIER	SLC43A3	ENSG00000134802	Transcript	ENST00000352187.5	protein_coding	0.456182	0.0965656	0.0369986	0.00905472	0.209218	0.180066	0.0419993	1.80809e-05	0.266801	0.207186	0.0174712	1.94028e-32	0.209362	0.187269	0.0552683	0.000703114	-	-	-	-	-	-	-	-	-	rs11229023	996	-1	-
rs11229023	Creatine	ALL	11	57173433	rs11229023:57173433:A:G	G	A	0.278691	-0.179422	0.0136723	2.43013e-39	11:57405960-57405960	G	downstream_gene_variant	MODIFIER	SLC43A3	ENSG00000134802	Transcript	ENST00000533524.5	protein_coding	0.456182	0.0965656	0.0369986	0.00905472	0.209218	0.180066	0.0419993	1.80809e-05	0.266801	0.207186	0.0174712	1.94028e-32	0.209362	0.187269	0.0552683	0.000703114	-	-	-	-	-	-	-	-	-	rs11229023	1810	-1	-
rs112877021	Creatine	ALL	23	154279739	rs112877021:154279739:G:C	C	G	0.0207688	-0.259727	0.0371191	2.61272e-12	X:155051464-155051464	C	intron_variant,non_coding_transcript_variant	MODIFIER	FUNDC2	ENSG00000165775	Transcript	ENST00000475165.5	protein_coding_CDS_not_defined	0.145172	0.261426	0.042084	5.23164e-10	NA	NA	NA	NA	NA	NA	NA	NA	0.0292308	0.165269	0.109855	0.132471	-	4_of_4	-	-	-	-	-	-	-	rs112877021	-	1	-
rs112877021	Creatine	ALL	23	154279739	rs112877021:154279739:G:C	C	G	0.0207688	-0.259727	0.0371191	2.61272e-12	X:155051464-155051464	C	intron_variant,NMD_transcript_variant	MODIFIER	FUNDC2	ENSG00000165775	Transcript	ENST00000456179.1	nonsense_mediated_decay	0.145172	0.261426	0.042084	5.23164e-10	NA	NA	NA	NA	NA	NA	NA	NA	0.0292308	0.165269	0.109855	0.132471	-	3_of_4	-	-	-	-	-	-	-	rs112877021	-	1	cds_start_NF
rs112877021	Creatine	ALL	23	154279739	rs112877021:154279739:G:C	C	G	0.0207688	-0.259727	0.0371191	2.61272e-12	X:155051464-155051464	C	intron_variant,non_coding_transcript_variant	MODIFIER	FUNDC2	ENSG00000165775	Transcript	ENST00000484175.5	protein_coding_CDS_not_defined	0.145172	0.261426	0.042084	5.23164e-10	NA	NA	NA	NA	NA	NA	NA	NA	0.0292308	0.165269	0.109855	0.132471	-	3_of_4	-	-	-	-	-	-	-	rs112877021	-	1	-
rs112877021	Creatine	ALL	23	154279739	rs112877021:154279739:G:C	C	G	0.0207688	-0.259727	0.0371191	2.61272e-12	X:155051464-155051464	C	intron_variant	MODIFIER	FUNDC2	ENSG00000165775	Transcript	ENST00000369498.8	protein_coding	0.145172	0.261426	0.042084	5.23164e-10	NA	NA	NA	NA	NA	NA	NA	NA	0.0292308	0.165269	0.109855	0.132471	-	3_of_4	-	-	-	-	-	-	-	rs112877021	-	1	-
rs112877021	Creatine	ALL	23	154279739	rs112877021:154279739:G:C	C	G	0.0207688	-0.259727	0.0371191	2.61272e-12	X:155051464-155051464	C	intron_variant,non_coding_transcript_variant	MODIFIER	FUNDC2	ENSG00000165775	Transcript	ENST00000471528.1	retained_intron	0.145172	0.261426	0.042084	5.23164e-10	NA	NA	NA	NA	NA	NA	NA	NA	0.0292308	0.165269	0.109855	0.132471	-	1_of_2	-	-	-	-	-	-	-	rs112877021	-	1	-
rs112877021	Creatine	ALL	23	154279739	rs112877021:154279739:G:C	C	G	0.0207688	-0.259727	0.0371191	2.61272e-12	X:155051464-155051464	C	intron_variant,non_coding_transcript_variant	MODIFIER	FUNDC2	ENSG00000165775	Transcript	ENST00000485289.5	retained_intron	0.145172	0.261426	0.042084	5.23164e-10	NA	NA	NA	NA	NA	NA	NA	NA	0.0292308	0.165269	0.109855	0.132471	-	1_of_2	-	-	-	-	-	-	-	rs112877021	-	1	-
rs112877021	Creatine	ALL	23	154279739	rs112877021:154279739:G:C	C	G	0.0207688	-0.259727	0.0371191	2.61272e-12	X:155051464-155051464	C	non_coding_transcript_exon_variant	MODIFIER	FUNDC2	ENSG00000165775	Transcript	ENST00000492303.1	retained_intron	0.145172	0.261426	0.042084	5.23164e-10	NA	NA	NA	NA	NA	NA	NA	NA	0.0292308	0.165269	0.109855	0.132471	1_of_2	-	-	-	2371	-	-	-	-	rs112877021	-	1	-
rs113124160	Creatine	ALL	23	153734772	rs113124160:153734772:G:A	A	G	0.0260504	-0.221499	0.0342551	1.00519e-10	X:154506441-154506441	A	downstream_gene_variant	MODIFIER	FAM3A	ENSG00000071889	Transcript	ENST00000492763.1	protein_coding_CDS_not_defined	0.182131	0.21986	0.0388803	1.56041e-08	NA	NA	NA	NA	NA	NA	NA	NA	0.0294118	0.207933	0.110897	0.0607915	-	-	-	-	-	-	-	-	-	rs113124160	2328	-1	-
rs113124160	Creatine	ALL	23	153734772	rs113124160:153734772:G:A	A	G	0.0260504	-0.221499	0.0342551	1.00519e-10	X:154506441-154506441	A	3_prime_UTR_variant,NMD_transcript_variant	MODIFIER	FAM3A	ENSG00000071889	Transcript	ENST00000621967.4	nonsense_mediated_decay	0.182131	0.21986	0.0388803	1.56041e-08	NA	NA	NA	NA	NA	NA	NA	NA	0.0294118	0.207933	0.110897	0.0607915	10_of_10	-	-	-	1631	-	-	-	-	rs113124160	-	-1	-
rs113124160	Creatine	ALL	23	153734772	rs113124160:153734772:G:A	A	G	0.0260504	-0.221499	0.0342551	1.00519e-10	X:154506441-154506441	A	3_prime_UTR_variant	MODIFIER	FAM3A	ENSG00000071889	Transcript	ENST00000447601.7	protein_coding	0.182131	0.21986	0.0388803	1.56041e-08	NA	NA	NA	NA	NA	NA	NA	NA	0.0294118	0.207933	0.110897	0.0607915	9_of_9	-	-	-	1523	-	-	-	-	rs113124160	-	-1	-
rs113124160	Creatine	ALL	23	153734772	rs113124160:153734772:G:A	A	G	0.0260504	-0.221499	0.0342551	1.00519e-10	X:154506441-154506441	A	downstream_gene_variant	MODIFIER	FAM3A	ENSG00000071889	Transcript	ENST00000440318.5	nonsense_mediated_decay	0.182131	0.21986	0.0388803	1.56041e-08	NA	NA	NA	NA	NA	NA	NA	NA	0.0294118	0.207933	0.110897	0.0607915	-	-	-	-	-	-	-	-	-	rs113124160	1239	-1	-
rs113124160	Creatine	ALL	23	153734772	rs113124160:153734772:G:A	A	G	0.0260504	-0.221499	0.0342551	1.00519e-10	X:154506441-154506441	A	downstream_gene_variant	MODIFIER	FAM3A	ENSG00000071889	Transcript	ENST00000497506.5	protein_coding_CDS_not_defined	0.182131	0.21986	0.0388803	1.56041e-08	NA	NA	NA	NA	NA	NA	NA	NA	0.0294118	0.207933	0.110897	0.0607915	-	-	-	-	-	-	-	-	-	rs113124160	2012	-1	-
rs113124160	Creatine	ALL	23	153734772	rs113124160:153734772:G:A	A	G	0.0260504	-0.221499	0.0342551	1.00519e-10	X:154506441-154506441	A	3_prime_UTR_variant	MODIFIER	FAM3A	ENSG00000071889	Transcript	ENST00000359889.9	protein_coding	0.182131	0.21986	0.0388803	1.56041e-08	NA	NA	NA	NA	NA	NA	NA	NA	0.0294118	0.207933	0.110897	0.0607915	10_of_10	-	-	-	1430	-	-	-	-	rs113124160	-	-1	-
rs113124160	Creatine	ALL	23	153734772	rs113124160:153734772:G:A	A	G	0.0260504	-0.221499	0.0342551	1.00519e-10	X:154506441-154506441	A	3_prime_UTR_variant	MODIFIER	FAM3A	ENSG00000071889	Transcript	ENST00000419205.5	protein_coding	0.182131	0.21986	0.0388803	1.56041e-08	NA	NA	NA	NA	NA	NA	NA	NA	0.0294118	0.207933	0.110897	0.0607915	8_of_8	-	-	-	1482	-	-	-	-	rs113124160	-	-1	-
rs113124160	Creatine	ALL	23	153734772	rs113124160:153734772:G:A	A	G	0.0260504	-0.221499	0.0342551	1.00519e-10	X:154506441-154506441	A	downstream_gene_variant	MODIFIER	FAM3A	ENSG00000071889	Transcript	ENST00000369641.7	protein_coding	0.182131	0.21986	0.0388803	1.56041e-08	NA	NA	NA	NA	NA	NA	NA	NA	0.0294118	0.207933	0.110897	0.0607915	-	-	-	-	-	-	-	-	-	rs113124160	94	-1	-
rs113124160	Creatine	ALL	23	153734772	rs113124160:153734772:G:A	A	G	0.0260504	-0.221499	0.0342551	1.00519e-10	X:154506441-154506441	A	downstream_gene_variant	MODIFIER	FAM3A	ENSG00000071889	Transcript	ENST00000449971.5	nonsense_mediated_decay	0.182131	0.21986	0.0388803	1.56041e-08	NA	NA	NA	NA	NA	NA	NA	NA	0.0294118	0.207933	0.110897	0.0607915	-	-	-	-	-	-	-	-	-	rs113124160	762	-1	-
rs113124160	Creatine	ALL	23	153734772	rs113124160:153734772:G:A	A	G	0.0260504	-0.221499	0.0342551	1.00519e-10	X:154506441-154506441	A	downstream_gene_variant	MODIFIER	FAM3A	ENSG00000071889	Transcript	ENST00000457212.5	nonsense_mediated_decay	0.182131	0.21986	0.0388803	1.56041e-08	NA	NA	NA	NA	NA	NA	NA	NA	0.0294118	0.207933	0.110897	0.0607915	-	-	-	-	-	-	-	-	-	rs113124160	1370	-1	-
rs113124160	Creatine	ALL	23	153734772	rs113124160:153734772:G:A	A	G	0.0260504	-0.221499	0.0342551	1.00519e-10	X:154506441-154506441	A	3_prime_UTR_variant,NMD_transcript_variant	MODIFIER	FAM3A	ENSG00000071889	Transcript	ENST00000434658.6	nonsense_mediated_decay	0.182131	0.21986	0.0388803	1.56041e-08	NA	NA	NA	NA	NA	NA	NA	NA	0.0294118	0.207933	0.110897	0.0607915	9_of_9	-	-	-	1580	-	-	-	-	rs113124160	-	-1	-
rs113124160	Creatine	ALL	23	153734772	rs113124160:153734772:G:A	A	G	0.0260504	-0.221499	0.0342551	1.00519e-10	X:154506441-154506441	A	downstream_gene_variant	MODIFIER	FAM3A	ENSG00000071889	Transcript	ENST00000475657.1	retained_intron	0.182131	0.21986	0.0388803	1.56041e-08	NA	NA	NA	NA	NA	NA	NA	NA	0.0294118	0.207933	0.110897	0.0607915	-	-	-	-	-	-	-	-	-	rs113124160	270	-1	-
rs113124160	Creatine	ALL	23	153734772	rs113124160:153734772:G:A	A	G	0.0260504	-0.221499	0.0342551	1.00519e-10	X:154506441-154506441	A	3_prime_UTR_variant	MODIFIER	FAM3A	ENSG00000071889	Transcript	ENST00000369643.5	protein_coding	0.182131	0.21986	0.0388803	1.56041e-08	NA	NA	NA	NA	NA	NA	NA	NA	0.0294118	0.207933	0.110897	0.0607915	10_of_10	-	-	-	1251	-	-	-	-	rs113124160	-	-1	-
rs113124160	Creatine	ALL	23	153734772	rs113124160:153734772:G:A	A	G	0.0260504	-0.221499	0.0342551	1.00519e-10	X:154506441-154506441	A	non_coding_transcript_exon_variant	MODIFIER	FAM3A	ENSG00000071889	Transcript	ENST00000612856.4	retained_intron	0.182131	0.21986	0.0388803	1.56041e-08	NA	NA	NA	NA	NA	NA	NA	NA	0.0294118	0.207933	0.110897	0.0607915	6_of_6	-	-	-	3727	-	-	-	-	rs113124160	-	-1	-
rs113124160	Creatine	ALL	23	153734772	rs113124160:153734772:G:A	A	G	0.0260504	-0.221499	0.0342551	1.00519e-10	X:154506441-154506441	A	downstream_gene_variant	MODIFIER	FAM3A	ENSG00000071889	Transcript	ENST00000426266.5	protein_coding	0.182131	0.21986	0.0388803	1.56041e-08	NA	NA	NA	NA	NA	NA	NA	NA	0.0294118	0.207933	0.110897	0.0607915	-	-	-	-	-	-	-	-	-	rs113124160	965	-1	cds_end_NF
rs113124160	Creatine	ALL	23	153734772	rs113124160:153734772:G:A	A	G	0.0260504	-0.221499	0.0342551	1.00519e-10	X:154506441-154506441	A	3_prime_UTR_variant	MODIFIER	FAM3A	ENSG00000071889	Transcript	ENST00000322269.10	protein_coding	0.182131	0.21986	0.0388803	1.56041e-08	NA	NA	NA	NA	NA	NA	NA	NA	0.0294118	0.207933	0.110897	0.0607915	11_of_11	-	-	-	1534	-	-	-	-	rs113124160	-	-1	-
rs113124160	Creatine	ALL	23	153734772	rs113124160:153734772:G:A	A	G	0.0260504	-0.221499	0.0342551	1.00519e-10	X:154506441-154506441	A	downstream_gene_variant	MODIFIER	FAM3A	ENSG00000071889	Transcript	ENST00000412894.5	nonsense_mediated_decay	0.182131	0.21986	0.0388803	1.56041e-08	NA	NA	NA	NA	NA	NA	NA	NA	0.0294118	0.207933	0.110897	0.0607915	-	-	-	-	-	-	-	-	-	rs113124160	1848	-1	-
rs113124160	Creatine	ALL	23	153734772	rs113124160:153734772:G:A	A	G	0.0260504	-0.221499	0.0342551	1.00519e-10	X:154506441-154506441	A	downstream_gene_variant	MODIFIER	FAM3A	ENSG00000071889	Transcript	ENST00000442929.1	protein_coding	0.182131	0.21986	0.0388803	1.56041e-08	NA	NA	NA	NA	NA	NA	NA	NA	0.0294118	0.207933	0.110897	0.0607915	-	-	-	-	-	-	-	-	-	rs113124160	2131	-1	cds_end_NF
rs113124160	Creatine	ALL	23	153734772	rs113124160:153734772:G:A	A	G	0.0260504	-0.221499	0.0342551	1.00519e-10	X:154506441-154506441	A	downstream_gene_variant	MODIFIER	FAM3A	ENSG00000071889	Transcript	ENST00000393572.5	protein_coding	0.182131	0.21986	0.0388803	1.56041e-08	NA	NA	NA	NA	NA	NA	NA	NA	0.0294118	0.207933	0.110897	0.0607915	-	-	-	-	-	-	-	-	-	rs113124160	199	-1	-
rs113124160	Creatine	ALL	23	153734772	rs113124160:153734772:G:A	A	G	0.0260504	-0.221499	0.0342551	1.00519e-10	X:154506441-154506441	A	downstream_gene_variant	MODIFIER	FAM3A	ENSG00000071889	Transcript	ENST00000416319.5	nonsense_mediated_decay	0.182131	0.21986	0.0388803	1.56041e-08	NA	NA	NA	NA	NA	NA	NA	NA	0.0294118	0.207933	0.110897	0.0607915	-	-	-	-	-	-	-	-	-	rs113124160	806	-1	-
rs113124160	Creatine	ALL	23	153734772	rs113124160:153734772:G:A	A	G	0.0260504	-0.221499	0.0342551	1.00519e-10	X:154506441-154506441	A	downstream_gene_variant	MODIFIER	FAM3A	ENSG00000071889	Transcript	ENST00000421517.5	nonsense_mediated_decay	0.182131	0.21986	0.0388803	1.56041e-08	NA	NA	NA	NA	NA	NA	NA	NA	0.0294118	0.207933	0.110897	0.0607915	-	-	-	-	-	-	-	-	-	rs113124160	1875	-1	-
rs114084652	Creatine	ALL	23	153551526	rs114084652:153551526:G:C	C	G	0.0218807	-0.248695	0.0370929	2.01881e-11	X:154323180-154323180	C	upstream_gene_variant	MODIFIER	TKTL1	ENSG00000007350	Transcript	ENST00000482044.1	protein_coding_CDS_not_defined	0.151774	0.246883	0.0419309	3.91246e-09	NA	NA	NA	NA	NA	NA	NA	NA	0.0231244	0.299053	0.122364	0.0145267	-	-	-	-	-	-	-	-	-	rs114084652,COSV104372815	4004	1	-
rs114084652	Creatine	ALL	23	153551526	rs114084652:153551526:G:C	C	G	0.0218807	-0.248695	0.0370929	2.01881e-11	X:154323180-154323180	C	upstream_gene_variant	MODIFIER	TKTL1	ENSG00000007350	Transcript	ENST00000463884.1	protein_coding_CDS_not_defined	0.151774	0.246883	0.0419309	3.91246e-09	NA	NA	NA	NA	NA	NA	NA	NA	0.0231244	0.299053	0.122364	0.0145267	-	-	-	-	-	-	-	-	-	rs114084652,COSV104372815	4196	1	-
rs114084652	Creatine	ALL	23	153551526	rs114084652:153551526:G:C	C	G	0.0218807	-0.248695	0.0370929	2.01881e-11	X:154323180-154323180	C	intron_variant,non_coding_transcript_variant	MODIFIER	TKTL1	ENSG00000007350	Transcript	ENST00000465168.1	protein_coding_CDS_not_defined	0.151774	0.246883	0.0419309	3.91246e-09	NA	NA	NA	NA	NA	NA	NA	NA	0.0231244	0.299053	0.122364	0.0145267	-	2_of_3	-	-	-	-	-	-	-	rs114084652,COSV104372815	-	1	-
rs114084652	Creatine	ALL	23	153551526	rs114084652:153551526:G:C	C	G	0.0218807	-0.248695	0.0370929	2.01881e-11	X:154323180-154323180	C	intron_variant	MODIFIER	TKTL1	ENSG00000007350	Transcript	ENST00000369912.2	protein_coding	0.151774	0.246883	0.0419309	3.91246e-09	NA	NA	NA	NA	NA	NA	NA	NA	0.0231244	0.299053	0.122364	0.0145267	-	7_of_11	-	-	-	-	-	-	-	rs114084652,COSV104372815	-	1	-
rs114084652	Creatine	ALL	23	153551526	rs114084652:153551526:G:C	C	G	0.0218807	-0.248695	0.0370929	2.01881e-11	X:154323180-154323180	C	intron_variant,NMD_transcript_variant	MODIFIER	TKTL1	ENSG00000007350	Transcript	ENST00000710264.1	nonsense_mediated_decay	0.151774	0.246883	0.0419309	3.91246e-09	NA	NA	NA	NA	NA	NA	NA	NA	0.0231244	0.299053	0.122364	0.0145267	-	8_of_12	-	-	-	-	-	-	-	rs114084652,COSV104372815	-	1	-
rs114084652	Creatine	ALL	23	153551526	rs114084652:153551526:G:C	C	G	0.0218807	-0.248695	0.0370929	2.01881e-11	X:154323180-154323180	C	intron_variant	MODIFIER	TKTL1	ENSG00000007350	Transcript	ENST00000369915.8	protein_coding	0.151774	0.246883	0.0419309	3.91246e-09	NA	NA	NA	NA	NA	NA	NA	NA	0.0231244	0.299053	0.122364	0.0145267	-	8_of_12	-	-	-	-	-	-	-	rs114084652,COSV104372815	-	1	-
rs114839120	Creatine	ALL	23	153609958	rs114839120:153609958:C:G	G	C	0.02335	-0.206503	0.0356095	6.66776e-09	X:154381598-154381598	G	downstream_gene_variant	MODIFIER	EMD	ENSG00000102119	Transcript	ENST00000486738.5	retained_intron	0.154834	0.230155	0.041326	2.55822e-08	NA	NA	NA	NA	NA	NA	NA	NA	0.0349794	0.0954952	0.10414	0.359148	-	-	-	-	-	-	-	-	-	rs114839120	319	1	-
rs114839120	Creatine	ALL	23	153609958	rs114839120:153609958:C:G	G	C	0.02335	-0.206503	0.0356095	6.66776e-09	X:154381598-154381598	G	downstream_gene_variant	MODIFIER	EMD	ENSG00000102119	Transcript	ENST00000492448.1	protein_coding_CDS_not_defined	0.154834	0.230155	0.041326	2.55822e-08	NA	NA	NA	NA	NA	NA	NA	NA	0.0349794	0.0954952	0.10414	0.359148	-	-	-	-	-	-	-	-	-	rs114839120	317	1	-
rs114839120	Creatine	ALL	23	153609958	rs114839120:153609958:C:G	G	C	0.02335	-0.206503	0.0356095	6.66776e-09	X:154381598-154381598	G	downstream_gene_variant	MODIFIER	EMD	ENSG00000102119	Transcript	ENST00000471965.1	retained_intron	0.154834	0.230155	0.041326	2.55822e-08	NA	NA	NA	NA	NA	NA	NA	NA	0.0349794	0.0954952	0.10414	0.359148	-	-	-	-	-	-	-	-	-	rs114839120	155	1	-
rs114839120	Creatine	ALL	23	153609958	rs114839120:153609958:C:G	G	C	0.02335	-0.206503	0.0356095	6.66776e-09	X:154381598-154381598	G	downstream_gene_variant	MODIFIER	EMD	ENSG00000102119	Transcript	ENST00000369842.9	protein_coding	0.154834	0.230155	0.041326	2.55822e-08	NA	NA	NA	NA	NA	NA	NA	NA	0.0349794	0.0954952	0.10414	0.359148	-	-	-	-	-	-	-	-	-	rs114839120	75	1	-
rs114839120	Creatine	ALL	23	153609958	rs114839120:153609958:C:G	G	C	0.02335	-0.206503	0.0356095	6.66776e-09	X:154381598-154381598	G	downstream_gene_variant	MODIFIER	EMD	ENSG00000102119	Transcript	ENST00000682114.1	protein_coding	0.154834	0.230155	0.041326	2.55822e-08	NA	NA	NA	NA	NA	NA	NA	NA	0.0349794	0.0954952	0.10414	0.359148	-	-	-	-	-	-	-	-	-	rs114839120	75	1	-
rs114839120	Creatine	ALL	23	153609958	rs114839120:153609958:C:G	G	C	0.02335	-0.206503	0.0356095	6.66776e-09	X:154381598-154381598	G	TF_binding_site_variant	MODIFIER	-	-	MotifFeature	ENSM00208411033	-	0.154834	0.230155	0.041326	2.55822e-08	NA	NA	NA	NA	NA	NA	NA	NA	0.0349794	0.0954952	0.10414	0.359148	-	-	-	-	-	-	-	-	-	rs114839120	-	-1	-
rs114839120	Creatine	ALL	23	153609958	rs114839120:153609958:C:G	G	C	0.02335	-0.206503	0.0356095	6.66776e-09	X:154381598-154381598	G	downstream_gene_variant	MODIFIER	EMD	ENSG00000102119	Transcript	ENST00000684082.1	nonsense_mediated_decay	0.154834	0.230155	0.041326	2.55822e-08	NA	NA	NA	NA	NA	NA	NA	NA	0.0349794	0.0954952	0.10414	0.359148	-	-	-	-	-	-	-	-	-	rs114839120	325	1	-
rs114839120	Creatine	ALL	23	153609958	rs114839120:153609958:C:G	G	C	0.02335	-0.206503	0.0356095	6.66776e-09	X:154381598-154381598	G	downstream_gene_variant	MODIFIER	EMD	ENSG00000102119	Transcript	ENST00000369835.3	protein_coding	0.154834	0.230155	0.041326	2.55822e-08	NA	NA	NA	NA	NA	NA	NA	NA	0.0349794	0.0954952	0.10414	0.359148	-	-	-	-	-	-	-	-	-	rs114839120	307	1	-
rs114839120	Creatine	ALL	23	153609958	rs114839120:153609958:C:G	G	C	0.02335	-0.206503	0.0356095	6.66776e-09	X:154381598-154381598	G	regulatory_region_variant	MODIFIER	-	-	RegulatoryFeature	ENSR00000344172	promoter	0.154834	0.230155	0.041326	2.55822e-08	NA	NA	NA	NA	NA	NA	NA	NA	0.0349794	0.0954952	0.10414	0.359148	-	-	-	-	-	-	-	-	-	rs114839120	-	-	-
rs114839120	Creatine	ALL	23	153609958	rs114839120:153609958:C:G	G	C	0.02335	-0.206503	0.0356095	6.66776e-09	X:154381598-154381598	G	downstream_gene_variant	MODIFIER	EMD	ENSG00000102119	Transcript	ENST00000683576.1	retained_intron	0.154834	0.230155	0.041326	2.55822e-08	NA	NA	NA	NA	NA	NA	NA	NA	0.0349794	0.0954952	0.10414	0.359148	-	-	-	-	-	-	-	-	-	rs114839120	75	1	-
rs114839120	Creatine	ALL	23	153609958	rs114839120:153609958:C:G	G	C	0.02335	-0.206503	0.0356095	6.66776e-09	X:154381598-154381598	G	downstream_gene_variant	MODIFIER	EMD	ENSG00000102119	Transcript	ENST00000485261.1	retained_intron	0.154834	0.230155	0.041326	2.55822e-08	NA	NA	NA	NA	NA	NA	NA	NA	0.0349794	0.0954952	0.10414	0.359148	-	-	-	-	-	-	-	-	-	rs114839120	643	1	-
rs114839120	Creatine	ALL	23	153609958	rs114839120:153609958:C:G	G	C	0.02335	-0.206503	0.0356095	6.66776e-09	X:154381598-154381598	G	downstream_gene_variant	MODIFIER	EMD	ENSG00000102119	Transcript	ENST00000428228.5	nonsense_mediated_decay	0.154834	0.230155	0.041326	2.55822e-08	NA	NA	NA	NA	NA	NA	NA	NA	0.0349794	0.0954952	0.10414	0.359148	-	-	-	-	-	-	-	-	-	rs114839120	315	1	-
rs114839120	Creatine	ALL	23	153609958	rs114839120:153609958:C:G	G	C	0.02335	-0.206503	0.0356095	6.66776e-09	X:154381598-154381598	G	downstream_gene_variant	MODIFIER	EMD	ENSG00000102119	Transcript	ENST00000684633.1	retained_intron	0.154834	0.230155	0.041326	2.55822e-08	NA	NA	NA	NA	NA	NA	NA	NA	0.0349794	0.0954952	0.10414	0.359148	-	-	-	-	-	-	-	-	-	rs114839120	24	1	-
rs114839120	Creatine	ALL	23	153609958	rs114839120:153609958:C:G	G	C	0.02335	-0.206503	0.0356095	6.66776e-09	X:154381598-154381598	G	downstream_gene_variant	MODIFIER	-	ENSG00000285018	Transcript	ENST00000644854.1	lncRNA	0.154834	0.230155	0.041326	2.55822e-08	NA	NA	NA	NA	NA	NA	NA	NA	0.0349794	0.0954952	0.10414	0.359148	-	-	-	-	-	-	-	-	-	rs114839120	4664	1	-
rs114839120	Creatine	ALL	23	153609958	rs114839120:153609958:C:G	G	C	0.02335	-0.206503	0.0356095	6.66776e-09	X:154381598-154381598	G	downstream_gene_variant	MODIFIER	EMD	ENSG00000102119	Transcript	ENST00000682478.1	retained_intron	0.154834	0.230155	0.041326	2.55822e-08	NA	NA	NA	NA	NA	NA	NA	NA	0.0349794	0.0954952	0.10414	0.359148	-	-	-	-	-	-	-	-	-	rs114839120	75	1	-
rs114839120	Creatine	ALL	23	153609958	rs114839120:153609958:C:G	G	C	0.02335	-0.206503	0.0356095	6.66776e-09	X:154381598-154381598	G	downstream_gene_variant	MODIFIER	EMD	ENSG00000102119	Transcript	ENST00000468294.5	retained_intron	0.154834	0.230155	0.041326	2.55822e-08	NA	NA	NA	NA	NA	NA	NA	NA	0.0349794	0.0954952	0.10414	0.359148	-	-	-	-	-	-	-	-	-	rs114839120	704	1	-
rs114839120	Creatine	ALL	23	153609958	rs114839120:153609958:C:G	G	C	0.02335	-0.206503	0.0356095	6.66776e-09	X:154381598-154381598	G	downstream_gene_variant	MODIFIER	EMD	ENSG00000102119	Transcript	ENST00000494443.5	retained_intron	0.154834	0.230155	0.041326	2.55822e-08	NA	NA	NA	NA	NA	NA	NA	NA	0.0349794	0.0954952	0.10414	0.359148	-	-	-	-	-	-	-	-	-	rs114839120	1136	1	-
rs114839120	Creatine	ALL	23	153609958	rs114839120:153609958:C:G	G	C	0.02335	-0.206503	0.0356095	6.66776e-09	X:154381598-154381598	G	downstream_gene_variant	MODIFIER	EMD	ENSG00000102119	Transcript	ENST00000684678.1	nonsense_mediated_decay	0.154834	0.230155	0.041326	2.55822e-08	NA	NA	NA	NA	NA	NA	NA	NA	0.0349794	0.0954952	0.10414	0.359148	-	-	-	-	-	-	-	-	-	rs114839120	75	1	-
rs114839120	Creatine	ALL	23	153609958	rs114839120:153609958:C:G	G	C	0.02335	-0.206503	0.0356095	6.66776e-09	X:154381598-154381598	G	downstream_gene_variant	MODIFIER	EMD	ENSG00000102119	Transcript	ENST00000683627.1	protein_coding	0.154834	0.230155	0.041326	2.55822e-08	NA	NA	NA	NA	NA	NA	NA	NA	0.0349794	0.0954952	0.10414	0.359148	-	-	-	-	-	-	-	-	-	rs114839120	78	1	-
rs114839120	Creatine	ALL	23	153609958	rs114839120:153609958:C:G	G	C	0.02335	-0.206503	0.0356095	6.66776e-09	X:154381598-154381598	G	TF_binding_site_variant	MODIFIER	-	-	MotifFeature	ENSM00208616919	-	0.154834	0.230155	0.041326	2.55822e-08	NA	NA	NA	NA	NA	NA	NA	NA	0.0349794	0.0954952	0.10414	0.359148	-	-	-	-	-	-	-	-	-	rs114839120	-	-1	-
rs115000043	Creatine	ALL	23	154235904	rs115000043:154235904:C:T	T	C	0.0435629	-0.154066	0.0281844	4.59392e-08	X:155007629-155007629	T	intron_variant	MODIFIER	F8	ENSG00000185010	Transcript	ENST00000360256.9	protein_coding	0.295332	0.160541	0.0328386	1.01468e-06	NA	NA	NA	NA	NA	NA	NA	NA	0.062115	0.00384439	0.0799507	0.961649	-	1_of_25	-	-	-	-	-	-	-	rs115000043	-	-1	-
rs115000043	Creatine	ALL	23	154235904	rs115000043:154235904:C:T	T	C	0.0435629	-0.154066	0.0281844	4.59392e-08	X:155007629-155007629	T	intron_variant	MODIFIER	F8	ENSG00000185010	Transcript	ENST00000423959.5	protein_coding	0.295332	0.160541	0.0328386	1.01468e-06	NA	NA	NA	NA	NA	NA	NA	NA	0.062115	0.00384439	0.0799507	0.961649	-	1_of_5	-	-	-	-	-	-	-	rs115000043	-	-1	cds_end_NF
rs115000043	Creatine	ALL	23	154235904	rs115000043:154235904:C:T	T	C	0.0435629	-0.154066	0.0281844	4.59392e-08	X:155007629-155007629	T	intron_variant	MODIFIER	F8	ENSG00000185010	Transcript	ENST00000453950.1	protein_coding	0.295332	0.160541	0.0328386	1.01468e-06	NA	NA	NA	NA	NA	NA	NA	NA	0.062115	0.00384439	0.0799507	0.961649	-	2_of_4	-	-	-	-	-	-	-	rs115000043	-	-1	cds_end_NF
rs115000043	Creatine	ALL	23	154235904	rs115000043:154235904:C:T	T	C	0.0435629	-0.154066	0.0281844	4.59392e-08	X:155007629-155007629	T	intron_variant,NMD_transcript_variant	MODIFIER	F8	ENSG00000185010	Transcript	ENST00000647125.1	nonsense_mediated_decay	0.295332	0.160541	0.0328386	1.01468e-06	NA	NA	NA	NA	NA	NA	NA	NA	0.062115	0.00384439	0.0799507	0.961649	-	1_of_13	-	-	-	-	-	-	-	rs115000043	-	-1	-
rs115000043	Creatine	ALL	23	154235904	rs115000043:154235904:C:T	T	C	0.0435629	-0.154066	0.0281844	4.59392e-08	X:155007629-155007629	T	regulatory_region_variant	MODIFIER	-	-	RegulatoryFeature	ENSR00000918153	enhancer	0.295332	0.160541	0.0328386	1.01468e-06	NA	NA	NA	NA	NA	NA	NA	NA	0.062115	0.00384439	0.0799507	0.961649	-	-	-	-	-	-	-	-	-	rs115000043	-	-	-
rs1151051	Creatine	ALL	11	57159543	rs1151051:57159543:C:T	T	C	0.372925	0.149778	0.0126803	3.38932e-32	11:57392070-57392070	T	upstream_gene_variant	MODIFIER	PRG2	ENSG00000186652	Transcript	ENST00000311862.10	protein_coding	0.44504	-0.116754	0.0363412	0.00131485	0.257556	0.161321	0.0381244	2.3219e-05	0.369686	0.158661	0.0160579	5.05705e-23	0.307692	0.147512	0.0480347	0.00213375	-	-	-	-	-	-	-	-	-	rs1151051	1420	-1	-
rs1151051	Creatine	ALL	11	57159543	rs1151051:57159543:C:T	T	C	0.372925	0.149778	0.0126803	3.38932e-32	11:57392070-57392070	T	regulatory_region_variant	MODIFIER	-	-	RegulatoryFeature	ENSR00000430609	enhancer	0.44504	-0.116754	0.0363412	0.00131485	0.257556	0.161321	0.0381244	2.3219e-05	0.369686	0.158661	0.0160579	5.05705e-23	0.307692	0.147512	0.0480347	0.00213375	-	-	-	-	-	-	-	-	-	rs1151051	-	-	-
rs1151051	Creatine	ALL	11	57159543	rs1151051:57159543:C:T	T	C	0.372925	0.149778	0.0126803	3.38932e-32	11:57392070-57392070	T	upstream_gene_variant	MODIFIER	PRG2	ENSG00000186652	Transcript	ENST00000525955.1	protein_coding	0.44504	-0.116754	0.0363412	0.00131485	0.257556	0.161321	0.0381244	2.3219e-05	0.369686	0.158661	0.0160579	5.05705e-23	0.307692	0.147512	0.0480347	0.00213375	-	-	-	-	-	-	-	-	-	rs1151051	1434	-1	-
rs1151051	Creatine	ALL	11	57159543	rs1151051:57159543:C:T	T	C	0.372925	0.149778	0.0126803	3.38932e-32	11:57392070-57392070	T	upstream_gene_variant	MODIFIER	PRG2	ENSG00000186652	Transcript	ENST00000530105.1	retained_intron	0.44504	-0.116754	0.0363412	0.00131485	0.257556	0.161321	0.0381244	2.3219e-05	0.369686	0.158661	0.0160579	5.05705e-23	0.307692	0.147512	0.0480347	0.00213375	-	-	-	-	-	-	-	-	-	rs1151051	1441	-1	-
rs1151051	Creatine	ALL	11	57159543	rs1151051:57159543:C:T	T	C	0.372925	0.149778	0.0126803	3.38932e-32	11:57392070-57392070	T	upstream_gene_variant	MODIFIER	PRG2	ENSG00000186652	Transcript	ENST00000533605.5	protein_coding	0.44504	-0.116754	0.0363412	0.00131485	0.257556	0.161321	0.0381244	2.3219e-05	0.369686	0.158661	0.0160579	5.05705e-23	0.307692	0.147512	0.0480347	0.00213375	-	-	-	-	-	-	-	-	-	rs1151051	1433	-1	-
rs115709298	Creatine	ALL	23	153563105	rs115709298:153563105:A:G	G	A	0.0210468	-0.212137	0.0373823	1.38861e-08	X:154334755-154334755	G	regulatory_region_variant	MODIFIER	-	-	RegulatoryFeature	ENSR00000918002	enhancer	0.144205	0.222744	0.0426505	1.7648e-07	NA	NA	NA	NA	NA	NA	NA	NA	0.025641	0.246587	0.116726	0.0346407	-	-	-	-	-	-	-	-	-	rs115709298	-	-	-
rs115709298	Creatine	ALL	23	153563105	rs115709298:153563105:A:G	G	A	0.0210468	-0.212137	0.0373823	1.38861e-08	X:154334755-154334755	G	downstream_gene_variant	MODIFIER	TKTL1	ENSG00000007350	Transcript	ENST00000710264.1	nonsense_mediated_decay	0.144205	0.222744	0.0426505	1.7648e-07	NA	NA	NA	NA	NA	NA	NA	NA	0.025641	0.246587	0.116726	0.0346407	-	-	-	-	-	-	-	-	-	rs115709298	4405	1	-
rs115709298	Creatine	ALL	23	153563105	rs115709298:153563105:A:G	G	A	0.0210468	-0.212137	0.0373823	1.38861e-08	X:154334755-154334755	G	downstream_gene_variant	MODIFIER	TKTL1	ENSG00000007350	Transcript	ENST00000369915.8	protein_coding	0.144205	0.222744	0.0426505	1.7648e-07	NA	NA	NA	NA	NA	NA	NA	NA	0.025641	0.246587	0.116726	0.0346407	-	-	-	-	-	-	-	-	-	rs115709298	4405	1	-
rs115709298	Creatine	ALL	23	153563105	rs115709298:153563105:A:G	G	A	0.0210468	-0.212137	0.0373823	1.38861e-08	X:154334755-154334755	G	downstream_gene_variant	MODIFIER	TKTL1	ENSG00000007350	Transcript	ENST00000369912.2	protein_coding	0.144205	0.222744	0.0426505	1.7648e-07	NA	NA	NA	NA	NA	NA	NA	NA	0.025641	0.246587	0.116726	0.0346407	-	-	-	-	-	-	-	-	-	rs115709298	4405	1	-
rs115709298	Creatine	ALL	23	153563105	rs115709298:153563105:A:G	G	A	0.0210468	-0.212137	0.0373823	1.38861e-08	X:154334755-154334755	G	intron_variant,non_coding_transcript_variant	MODIFIER	-	ENSG00000231830	Transcript	ENST00000433825.1	lncRNA	0.144205	0.222744	0.0426505	1.7648e-07	NA	NA	NA	NA	NA	NA	NA	NA	0.025641	0.246587	0.116726	0.0346407	-	1_of_1	-	-	-	-	-	-	-	rs115709298	-	-1	-
rs115712917	Creatine	ALL	23	153668979	rs115712917:153668979:A:C	C	A	0.0241045	-0.201346	0.0350791	9.48084e-09	X:154440632-154440632	C	downstream_gene_variant	MODIFIER	GDI1	ENSG00000203879	Transcript	ENST00000445564.5	nonsense_mediated_decay	0.158999	0.224557	0.040668	3.3569e-08	NA	NA	NA	NA	NA	NA	NA	NA	0.0349794	0.0705079	0.104159	0.498455	-	-	-	-	-	-	-	-	-	rs115712917	660	1	-
rs115712917	Creatine	ALL	23	153668979	rs115712917:153668979:A:C	C	A	0.0241045	-0.201346	0.0350791	9.48084e-09	X:154440632-154440632	C	upstream_gene_variant	MODIFIER	GDI1	ENSG00000203879	Transcript	ENST00000476540.1	retained_intron	0.158999	0.224557	0.040668	3.3569e-08	NA	NA	NA	NA	NA	NA	NA	NA	0.0349794	0.0705079	0.104159	0.498455	-	-	-	-	-	-	-	-	-	rs115712917	19	1	-
rs115712917	Creatine	ALL	23	153668979	rs115712917:153668979:A:C	C	A	0.0241045	-0.201346	0.0350791	9.48084e-09	X:154440632-154440632	C	downstream_gene_variant	MODIFIER	GDI1	ENSG00000203879	Transcript	ENST00000415109.5	nonsense_mediated_decay	0.158999	0.224557	0.040668	3.3569e-08	NA	NA	NA	NA	NA	NA	NA	NA	0.0349794	0.0705079	0.104159	0.498455	-	-	-	-	-	-	-	-	-	rs115712917	1580	1	-
rs115712917	Creatine	ALL	23	153668979	rs115712917:153668979:A:C	C	A	0.0241045	-0.201346	0.0350791	9.48084e-09	X:154440632-154440632	C	downstream_gene_variant	MODIFIER	ATP6AP1	ENSG00000071553	Transcript	ENST00000455205.5	nonsense_mediated_decay	0.158999	0.224557	0.040668	3.3569e-08	NA	NA	NA	NA	NA	NA	NA	NA	0.0349794	0.0705079	0.104159	0.498455	-	-	-	-	-	-	-	-	-	rs115712917	4117	1	cds_start_NF
rs115712917	Creatine	ALL	23	153668979	rs115712917:153668979:A:C	C	A	0.0241045	-0.201346	0.0350791	9.48084e-09	X:154440632-154440632	C	downstream_gene_variant	MODIFIER	GDI1	ENSG00000203879	Transcript	ENST00000485143.5	protein_coding_CDS_not_defined	0.158999	0.224557	0.040668	3.3569e-08	NA	NA	NA	NA	NA	NA	NA	NA	0.0349794	0.0705079	0.104159	0.498455	-	-	-	-	-	-	-	-	-	rs115712917	1539	1	-
rs115712917	Creatine	ALL	23	153668979	rs115712917:153668979:A:C	C	A	0.0241045	-0.201346	0.0350791	9.48084e-09	X:154440632-154440632	C	downstream_gene_variant	MODIFIER	ATP6AP1	ENSG00000071553	Transcript	ENST00000678317.1	retained_intron	0.158999	0.224557	0.040668	3.3569e-08	NA	NA	NA	NA	NA	NA	NA	NA	0.0349794	0.0705079	0.104159	0.498455	-	-	-	-	-	-	-	-	-	rs115712917	4124	1	-
rs115712917	Creatine	ALL	23	153668979	rs115712917:153668979:A:C	C	A	0.0241045	-0.201346	0.0350791	9.48084e-09	X:154440632-154440632	C	upstream_gene_variant	MODIFIER	FAM50A	ENSG00000071859	Transcript	ENST00000481619.5	retained_intron	0.158999	0.224557	0.040668	3.3569e-08	NA	NA	NA	NA	NA	NA	NA	NA	0.0349794	0.0705079	0.104159	0.498455	-	-	-	-	-	-	-	-	-	rs115712917	3616	1	-
rs115712917	Creatine	ALL	23	153668979	rs115712917:153668979:A:C	C	A	0.0241045	-0.201346	0.0350791	9.48084e-09	X:154440632-154440632	C	downstream_gene_variant	MODIFIER	ATP6AP1	ENSG00000071553	Transcript	ENST00000439372.6	nonsense_mediated_decay	0.158999	0.224557	0.040668	3.3569e-08	NA	NA	NA	NA	NA	NA	NA	NA	0.0349794	0.0705079	0.104159	0.498455	-	-	-	-	-	-	-	-	-	rs115712917	4116	1	-
rs115712917	Creatine	ALL	23	153668979	rs115712917:153668979:A:C	C	A	0.0241045	-0.201346	0.0350791	9.48084e-09	X:154440632-154440632	C	downstream_gene_variant	MODIFIER	ATP6AP1	ENSG00000071553	Transcript	ENST00000491569.5	retained_intron	0.158999	0.224557	0.040668	3.3569e-08	NA	NA	NA	NA	NA	NA	NA	NA	0.0349794	0.0705079	0.104159	0.498455	-	-	-	-	-	-	-	-	-	rs115712917	4117	1	-
rs115712917	Creatine	ALL	23	153668979	rs115712917:153668979:A:C	C	A	0.0241045	-0.201346	0.0350791	9.48084e-09	X:154440632-154440632	C	downstream_gene_variant	MODIFIER	ATP6AP1	ENSG00000071553	Transcript	ENST00000677332.1	nonsense_mediated_decay	0.158999	0.224557	0.040668	3.3569e-08	NA	NA	NA	NA	NA	NA	NA	NA	0.0349794	0.0705079	0.104159	0.498455	-	-	-	-	-	-	-	-	-	rs115712917	4124	1	cds_start_NF
rs115712917	Creatine	ALL	23	153668979	rs115712917:153668979:A:C	C	A	0.0241045	-0.201346	0.0350791	9.48084e-09	X:154440632-154440632	C	downstream_gene_variant	MODIFIER	GDI1	ENSG00000203879	Transcript	ENST00000434049.1	protein_coding_CDS_not_defined	0.158999	0.224557	0.040668	3.3569e-08	NA	NA	NA	NA	NA	NA	NA	NA	0.0349794	0.0705079	0.104159	0.498455	-	-	-	-	-	-	-	-	-	rs115712917	443	1	-
rs115712917	Creatine	ALL	23	153668979	rs115712917:153668979:A:C	C	A	0.0241045	-0.201346	0.0350791	9.48084e-09	X:154440632-154440632	C	downstream_gene_variant	MODIFIER	ATP6AP1	ENSG00000071553	Transcript	ENST00000484908.2	protein_coding_CDS_not_defined	0.158999	0.224557	0.040668	3.3569e-08	NA	NA	NA	NA	NA	NA	NA	NA	0.0349794	0.0705079	0.104159	0.498455	-	-	-	-	-	-	-	-	-	rs115712917	4124	1	-
rs115712917	Creatine	ALL	23	153668979	rs115712917:153668979:A:C	C	A	0.0241045	-0.201346	0.0350791	9.48084e-09	X:154440632-154440632	C	downstream_gene_variant	MODIFIER	GDI1	ENSG00000203879	Transcript	ENST00000475976.5	protein_coding_CDS_not_defined	0.158999	0.224557	0.040668	3.3569e-08	NA	NA	NA	NA	NA	NA	NA	NA	0.0349794	0.0705079	0.104159	0.498455	-	-	-	-	-	-	-	-	-	rs115712917	1381	1	-
rs115712917	Creatine	ALL	23	153668979	rs115712917:153668979:A:C	C	A	0.0241045	-0.201346	0.0350791	9.48084e-09	X:154440632-154440632	C	downstream_gene_variant	MODIFIER	GDI1	ENSG00000203879	Transcript	ENST00000481304.5	retained_intron	0.158999	0.224557	0.040668	3.3569e-08	NA	NA	NA	NA	NA	NA	NA	NA	0.0349794	0.0705079	0.104159	0.498455	-	-	-	-	-	-	-	-	-	rs115712917	132	1	-
rs115712917	Creatine	ALL	23	153668979	rs115712917:153668979:A:C	C	A	0.0241045	-0.201346	0.0350791	9.48084e-09	X:154440632-154440632	C	downstream_gene_variant	MODIFIER	GDI1	ENSG00000203879	Transcript	ENST00000630693.2	protein_coding	0.158999	0.224557	0.040668	3.3569e-08	NA	NA	NA	NA	NA	NA	NA	NA	0.0349794	0.0705079	0.104159	0.498455	-	-	-	-	-	-	-	-	-	rs115712917	867	1	-
rs115712917	Creatine	ALL	23	153668979	rs115712917:153668979:A:C	C	A	0.0241045	-0.201346	0.0350791	9.48084e-09	X:154440632-154440632	C	intron_variant,non_coding_transcript_variant	MODIFIER	GDI1	ENSG00000203879	Transcript	ENST00000489589.1	retained_intron	0.158999	0.224557	0.040668	3.3569e-08	NA	NA	NA	NA	NA	NA	NA	NA	0.0349794	0.0705079	0.104159	0.498455	-	1_of_3	-	-	-	-	-	-	-	rs115712917	-	1	-
rs115712917	Creatine	ALL	23	153668979	rs115712917:153668979:A:C	C	A	0.0241045	-0.201346	0.0350791	9.48084e-09	X:154440632-154440632	C	upstream_gene_variant	MODIFIER	GDI1	ENSG00000203879	Transcript	ENST00000465640.1	protein_coding_CDS_not_defined	0.158999	0.224557	0.040668	3.3569e-08	NA	NA	NA	NA	NA	NA	NA	NA	0.0349794	0.0705079	0.104159	0.498455	-	-	-	-	-	-	-	-	-	rs115712917	1134	1	-
rs115712917	Creatine	ALL	23	153668979	rs115712917:153668979:A:C	C	A	0.0241045	-0.201346	0.0350791	9.48084e-09	X:154440632-154440632	C	upstream_gene_variant	MODIFIER	GDI1	ENSG00000203879	Transcript	ENST00000460984.1	retained_intron	0.158999	0.224557	0.040668	3.3569e-08	NA	NA	NA	NA	NA	NA	NA	NA	0.0349794	0.0705079	0.104159	0.498455	-	-	-	-	-	-	-	-	-	rs115712917	1417	1	-
rs115712917	Creatine	ALL	23	153668979	rs115712917:153668979:A:C	C	A	0.0241045	-0.201346	0.0350791	9.48084e-09	X:154440632-154440632	C	upstream_gene_variant	MODIFIER	FAM50A	ENSG00000071859	Transcript	ENST00000464419.5	retained_intron	0.158999	0.224557	0.040668	3.3569e-08	NA	NA	NA	NA	NA	NA	NA	NA	0.0349794	0.0705079	0.104159	0.498455	-	-	-	-	-	-	-	-	-	rs115712917	3523	1	-
[truncated: 12,409 more rows]
[truncated: 32 more columns]

## Sheet: 8 - mQTL JDO mice Fresh Stored
Sheet 8	mQTL analysis in the Jackson Laboratory Diversity Outbred (J:DO) mouse cohort - Fresh and (7 day) Stored RBCs
data.name	chr	pos	lod	type	n	gene_id	Strong candidate	symbol
[truncated: 47 more rows]

## Sheet: 9 - Arginine in stored RBCs
Sheet 9	Arginine metabolites and Correlates to storage duration as a function of sex dimorphism in REDS Recalled
[truncated: 1,892 more rows]

[truncated: 1 more sheets: 10 - Arg Hgb Increment]
